# Supplementary material for: Motion detection or time-lapse? A comparison of camera trap triggers for monitoring breeding taiga bean geese (Anser fabalis fabalis)
Source: PLoS One. 2026 Jan 7;21(1):e0340055. doi: 10.1371/journal.pone.0340055 (PMC12779131; doi:10.1371/journal.pone.0340055)
Supplement: S1 File — (TXT) [file pone.0340055.s001.txt]

library(dplyr)
library(forcats)
library(mgcv)
library(glmmTMB)
library(bbmle)
library(ggplot2)
library(DHARMa)
library(effects)
library(cowplot)
library(AICcmodavg)

dat <- readRDS("~/S2_File.RDS")

dat %>%
  filter(Year == "2020") %>%
  ggplot(aes(x = Type, y = Sum_geese, colour = Province)) +
  geom_boxplot() +
  xlab("Type") +
  ylab("Daily sum geese") 

dat %>%
  filter(Year == "2021") %>%
  ggplot(aes(x = Type, y = Sum_geese, colour = Province)) +
  geom_boxplot() +
  xlab("Type") +
  ylab("Daily sum geese") 


#### Is there difference in goose counts between camera types?

# Creating the offset
dat$offset <- log(dat$effort)

####################################################################################
### Models with Site as random, Year as fixed
m1 <- glmmTMB(Sum_geese ~ Year + Type + offset(offset) + (1|Site), data = dat, family = nbinom1)
summary(m1) 

m1b <- glmmTMB(Sum_geese ~ Year * Type + offset(offset) + (1|Site), data = dat, family = nbinom1)
summary(m1b)

m1c <- glmmTMB(Sum_geese ~ Type + offset(offset) + (1|Site), data = dat, family = nbinom1)
summary(m1c)

m2 <- glmmTMB(Sum_geese ~  Year + Type + offset(offset) + (1|Site), data = dat, family = nbinom1, ziformula=~1)
summary(m2) # No sig. diff between camera types (p=0.129), goose count sig. higher in 2021 (p=1.32e-05)

m2b <- glmmTMB(Sum_geese ~  Year * Type + offset(offset) + (1|Site), data = dat, family = nbinom1, ziformula=~1)
summary(m2b)

m2c <- glmmTMB(Sum_geese ~  Type + offset(offset) + (1|Site), data = dat, family = nbinom1, ziformula=~1)
summary(m2c)

m3 <- glmmTMB(Sum_geese ~  Year + Type + offset(offset) + (1|Site), data = dat, family = tweedie(link = "log"))
summary(m3)

m3b <- glmmTMB(Sum_geese ~  Year * Type + offset(offset) + (1|Site), data = dat, family = tweedie(link = "log"))
summary(m3b)

m3c <- glmmTMB(Sum_geese ~  Type + offset(offset) + (1|Site), data = dat, family = tweedie(link = "log"))
summary(m3c)

m4 <- glmmTMB(Sum_geese ~  Year + Type + offset(offset) + (1|Site), data = dat, family = tweedie(link = "log"), ziformula=~1)
summary(m4)

m4b <- glmmTMB(Sum_geese ~  Year * Type + offset(offset) + (1|Site), data = dat, family = tweedie(link = "log"), ziformula=~1)
summary(m4b)

m4c <- glmmTMB(Sum_geese ~  Type + offset(offset) + (1|Site), data = dat, family = tweedie(link = "log"), ziformula=~1)
summary(m4c)

m5 <- glmmTMB(Sum_geese ~  Year + Type + offset(offset) + (1|Site), data = dat, family = poisson)
summary(m5)

m5b <- glmmTMB(Sum_geese ~  Year * Type + offset(offset) + (1|Site), data = dat, family = poisson)
summary(m5b)

m5c <- glmmTMB(Sum_geese ~  Type + offset(offset) + (1|Site), data = dat, family = poisson)
summary(m5c)

m6 <- glmmTMB(Sum_geese ~  Year + Type + offset(offset) + (1|Site), data = dat, ziformula = ~1, family = poisson)
summary(m6) 

m6b <- glmmTMB(Sum_geese ~  Year * Type + offset(offset) + (1|Site), data = dat, ziformula = ~1, family = poisson)
summary(m6b) 

m6c <- glmmTMB(Sum_geese ~  Type + offset(offset) + (1|Site), data = dat, ziformula = ~1, family = poisson)
summary(m6c) 

m7 <- glmmTMB(Sum_geese ~  Year + Type + offset(offset) + (1|Site), data = dat, family = nbinom2)
summary(m7)

m7b <- glmmTMB(Sum_geese ~  Year * Type + offset(offset) + (1|Site), data = dat, family = nbinom2)
summary(m7b)

m7c <- glmmTMB(Sum_geese ~  Type + offset(offset) + (1|Site), data = dat, family = nbinom2)
summary(m7c)

m8 <- glmmTMB(Sum_geese ~  Year + Type + offset(offset) + (1|Site), data = dat, ziformula = ~1, family = nbinom2)
summary(m8)

m8b <- glmmTMB(Sum_geese ~  Year * Type + offset(offset) + (1|Site), data = dat, ziformula = ~1, family = nbinom2)
summary(m8b)

m8c <- glmmTMB(Sum_geese ~  Type + offset(offset) + (1|Site), data = dat, ziformula = ~1, family = nbinom2)
summary(m8c)


AICtab(m1,m2,m3,m4,m5,m6,m7,m8,m1b,m2b,m3b,m4b,m5b,m6b,m7b,m8b,m1c,m2c,m3c,m4c,m5c,m6c,m7c,m8c)
# m2 the best

### AIC table
cand.set <- list(m1,m2,m3,m4,m5,m6,m7,m8,m1b,m2b,m3b,m4b,m5b,m6b,m7b,m8b,m1c,m2c,m3c,m4c,m5c,m6c,m7c,m8c)
aictab(cand.set)

## Checking model
simulationOutput <- simulateResiduals(m2) 
plot(simulationOutput) # QQ plot looks ok and not interested in predictive power as hypothesis testing

# from: https://drizopoulos.github.io/GLMMadaptive/articles/Goodness_of_Fit.html: "The right panel still shows that the lines from the quantile regression are not horizontal, but as previously explained, these may potentially show deviations even for the correct model.
plot(simulationOutput, asFactor = T) # Saying that Levene's test for homogeneity of variance significant, but this is only between the sites (random term), not between years or camera types... 
testCategorical(simulationOutput, catPred = dat$Type)
plotResiduals(simulationOutput, form = dat$Year)

# Testing for dispersion problems
testDispersion(m2) # Looks ok

#### Some visualization of the results
plot(m2)
ae <- allEffects(m2)
plot(ae, "Year", main=NULL, xlab="Year", ylab="Goose count")
class(ae)

eff1 <- plot(ae, "Year", main=NULL, xlab="Year", axes=list(grid=TRUE,
          y=list(lab="Goose count")), lines=list(lty=0, col="black"), symbols=list(pch=16, cex=1.2, col="black"), confint=list(col="black"))

eff2 <- plot(ae, "Type", main=NULL, xlab="Trigger type", axes=list(grid=TRUE,
                                                            y=list(lab="Goose count")), lines=list(lty=0, col="black"), symbols=list(pch=16, cex=1.2, col="black"), confint=list(col="black")) # left here...

plot_grid(eff1, eff2, nrow = 1, ncol = 2, labels = c("a)", "b)"), label_size = 16)


########################################################################
########################################################################
### Binomial model - have to incorporate the effort as another covariate
dat_binom <- dat %>%
  group_by(.dots=c("Year" ,"Province", "Site", "Julian", "Type", "effort")) %>% # group by the columns
  summarise(pres_geese=if_else(sum(Sum_geese)>0, 1, 0)) 

# Reorder
dat_binom <- dat_binom[with(dat_binom, order(Year, Province, Site, Julian, Type)), ]

### Models
dat_binom <- as.data.frame(dat_binom)

cam_bin <- glmmTMB(pres_geese ~ Year + Type + effort + (1|Site), data = dat_binom, family = binomial(link = "logit"))
summary(cam_bin) # Marginally higher presence with time lapse P=0.048624

cam_bin2 <- glmmTMB(pres_geese ~ Year + Type*effort + (1|Site), data = dat_binom, family = binomial(link = "logit"))
summary(cam_bin2)

cam_bin3 <- glmmTMB(pres_geese ~ Year*Type*effort + (1|Site), data = dat_binom, family = binomial(link = "logit"))
summary(cam_bin3)

AIC(cam_bin, cam_bin2, cam_bin3) # cam_bin the best based on simplicity (near equal AIC with cam_bin2)

### AIC table
cand.set.bin <- list(cam_bin, cam_bin2, cam_bin3)
aictab(cand.set.bin)

simulationOutput <- simulateResiduals(cam_bin) 
# from: https://drizopoulos.github.io/GLMMadaptive/articles/Goodness_of_Fit.html: "The right panel still shows that the lines from the quantile regression are not horizontal, but as previously explained, these may potentially show deviations even for the correct model.
plot(simulationOutput, asFactor = T) # Saying that Levene's test for homogeneity of variance significant, but this is only between the sites (random term), not between years or camera types... 
testCategorical(simulationOutput, catPred = dat$Type)

plotResiduals(simulationOutput, form = dat$Year)

# Testing for dispersion problems
testDispersion(cam_bin) # It's all good

#### Some visualization of the results
plot(cam_bin)
ae <- allEffects(cam_bin)
plot(ae, "Year", main=NULL, xlab="Year", ylab="Goose presence")
plot(ae, "Type", main=NULL, xlab="Type", ylab="Goose presence")
class(ae)

eff1 <- plot(ae, "Year", main=NULL, xlab="Year", axes=list(grid=TRUE,
                                                            y=list(lab="Capture probability")), lines=list(lty=0, col="black"), symbols=list(pch=16, cex=1.2, col="black"), confint=list(col="black"))

eff2 <- plot(ae, "Type", main=NULL, xlab="Trigger type", axes=list(grid=TRUE,
                                                                   y=list(lab="Capture probability")), lines=list(lty=0, col="black"), symbols=list(pch=16, cex=1.2, col="black"), confint=list(col="black")) 

eff3 <- plot(ae, "effort", main=NULL, xlab="Effort", axes=list(grid=TRUE,
                                                                   y=list(lab="Capture probability")), lines=list(lty=1, col="black"), symbols=list(pch=16, cex=1.2, col="black"), confint=list(col="black")) 

plot_grid(eff1, eff2, eff3, nrow = 2, ncol = 2, labels = c("a)", "b)", "c)"), label_size = 16)
##########################################################################################################
