# Supplementary material for: Motion detection or time-lapse? A comparison of camera trap triggers for monitoring breeding taiga bean geese (Anser fabalis fabalis)
Source: PLoS One. 2026 Jan 7;21(1):e0340055. doi: 10.1371/journal.pone.0340055 (PMC12779131; doi:10.1371/journal.pone.0340055)
Supplement: S2 File — (CSV) [file pone.0340055.s002.csv]

	Year	Month_fac	Province	Site	Julian	Type	effort	Sum_geese
1	2020	June	Ostrobothnia	Joutenlampi	168	Motion sensor	3	0
2	2020	June	Ostrobothnia	Joutenlampi	168	Timelapse	4	0
3	2020	June	Ostrobothnia	Joutenlampi	169	Motion sensor	12	0
4	2020	June	Ostrobothnia	Joutenlampi	169	Timelapse	12	0
5	2020	June	Ostrobothnia	Joutenlampi	170	Motion sensor	12	0
6	2020	June	Ostrobothnia	Joutenlampi	170	Timelapse	12	0
7	2020	June	Ostrobothnia	Joutenlampi	171	Motion sensor	12	0
8	2020	June	Ostrobothnia	Joutenlampi	171	Timelapse	12	0
9	2020	June	Ostrobothnia	Joutenlampi	172	Motion sensor	12	0
10	2020	June	Ostrobothnia	Joutenlampi	172	Timelapse	12	0
11	2020	June	Ostrobothnia	Joutenlampi	173	Motion sensor	12	4
12	2020	June	Ostrobothnia	Joutenlampi	173	Timelapse	12	0
13	2020	June	Ostrobothnia	Joutenlampi	174	Motion sensor	12	0
14	2020	June	Ostrobothnia	Joutenlampi	174	Timelapse	12	3
15	2020	June	Ostrobothnia	Joutenlampi	175	Motion sensor	12	1
16	2020	June	Ostrobothnia	Joutenlampi	175	Timelapse	12	0
17	2020	June	Ostrobothnia	Joutenlampi	176	Motion sensor	12	0
18	2020	June	Ostrobothnia	Joutenlampi	176	Timelapse	12	0
19	2020	June	Ostrobothnia	Joutenlampi	177	Motion sensor	12	0
20	2020	June	Ostrobothnia	Joutenlampi	177	Timelapse	12	0
21	2020	June	Ostrobothnia	Joutenlampi	178	Motion sensor	12	0
22	2020	June	Ostrobothnia	Joutenlampi	178	Timelapse	12	0
23	2020	June	Ostrobothnia	Joutenlampi	179	Motion sensor	12	0
24	2020	June	Ostrobothnia	Joutenlampi	179	Timelapse	12	0
25	2020	June	Ostrobothnia	Joutenlampi	180	Motion sensor	12	0
26	2020	June	Ostrobothnia	Joutenlampi	181	Motion sensor	12	0
27	2020	June	Ostrobothnia	Joutenlampi	182	Motion sensor	12	0
28	2020	July	Ostrobothnia	Joutenlampi	183	Motion sensor	12	0
29	2020	July	Ostrobothnia	Joutenlampi	184	Motion sensor	12	4
30	2020	July	Ostrobothnia	Joutenlampi	185	Motion sensor	12	4
31	2020	July	Ostrobothnia	Joutenlampi	186	Motion sensor	12	3
32	2020	July	Ostrobothnia	Joutenlampi	187	Motion sensor	12	5
33	2020	July	Ostrobothnia	Joutenlampi	188	Motion sensor	12	0
34	2020	July	Ostrobothnia	Joutenlampi	189	Motion sensor	12	0
35	2020	July	Ostrobothnia	Joutenlampi	190	Motion sensor	12	0
36	2020	July	Ostrobothnia	Joutenlampi	191	Motion sensor	12	0
37	2020	July	Ostrobothnia	Joutenlampi	192	Motion sensor	12	0
38	2020	July	Ostrobothnia	Joutenlampi	193	Motion sensor	12	0
39	2020	July	Ostrobothnia	Joutenlampi	194	Motion sensor	12	4
40	2020	July	Ostrobothnia	Joutenlampi	195	Motion sensor	12	0
41	2020	July	Ostrobothnia	Joutenlampi	196	Motion sensor	12	4
42	2020	July	Ostrobothnia	Joutenlampi	197	Motion sensor	12	0
43	2020	July	Ostrobothnia	Joutenlampi	198	Motion sensor	12	7
44	2020	July	Ostrobothnia	Joutenlampi	199	Motion sensor	12	0
45	2020	July	Ostrobothnia	Joutenlampi	200	Motion sensor	12	2
46	2020	July	Ostrobothnia	Joutenlampi	201	Motion sensor	12	0
47	2020	July	Ostrobothnia	Joutenlampi	202	Motion sensor	12	5
48	2020	July	Ostrobothnia	Joutenlampi	203	Motion sensor	12	0
49	2020	July	Ostrobothnia	Joutenlampi	204	Motion sensor	12	0
50	2020	July	Ostrobothnia	Joutenlampi	205	Motion sensor	12	0
51	2020	July	Ostrobothnia	Joutenlampi	206	Motion sensor	12	0
52	2020	July	Ostrobothnia	Joutenlampi	207	Motion sensor	12	0
53	2020	July	Ostrobothnia	Joutenlampi	208	Motion sensor	12	0
54	2020	July	Ostrobothnia	Joutenlampi	209	Motion sensor	12	0
55	2020	July	Ostrobothnia	Joutenlampi	210	Motion sensor	12	10
56	2020	July	Ostrobothnia	Joutenlampi	211	Motion sensor	12	0
57	2020	July	Ostrobothnia	Joutenlampi	212	Motion sensor	12	0
58	2020	July	Ostrobothnia	Joutenlampi	213	Motion sensor	12	0
59	2020	August	Ostrobothnia	Joutenlampi	214	Motion sensor	12	6
60	2020	August	Ostrobothnia	Joutenlampi	215	Motion sensor	12	0
61	2020	August	Ostrobothnia	Joutenlampi	216	Motion sensor	12	0
62	2020	August	Ostrobothnia	Joutenlampi	217	Motion sensor	12	0
63	2020	August	Ostrobothnia	Joutenlampi	218	Motion sensor	12	0
64	2020	August	Ostrobothnia	Joutenlampi	219	Motion sensor	12	0
65	2020	August	Ostrobothnia	Joutenlampi	220	Motion sensor	12	6
66	2020	August	Ostrobothnia	Joutenlampi	221	Motion sensor	12	0
67	2020	August	Ostrobothnia	Joutenlampi	222	Motion sensor	12	0
68	2020	August	Ostrobothnia	Joutenlampi	223	Motion sensor	12	3
69	2020	August	Ostrobothnia	Joutenlampi	224	Motion sensor	12	3
70	2020	August	Ostrobothnia	Joutenlampi	225	Motion sensor	12	0
71	2020	August	Ostrobothnia	Joutenlampi	226	Motion sensor	12	0
72	2020	August	Ostrobothnia	Joutenlampi	227	Motion sensor	12	6
73	2020	August	Ostrobothnia	Joutenlampi	228	Motion sensor	12	0
74	2020	August	Ostrobothnia	Joutenlampi	229	Motion sensor	12	0
75	2020	August	Ostrobothnia	Joutenlampi	230	Motion sensor	12	0
76	2020	August	Ostrobothnia	Joutenlampi	231	Motion sensor	12	4
77	2020	August	Ostrobothnia	Joutenlampi	232	Motion sensor	12	0
78	2020	August	Ostrobothnia	Joutenlampi	233	Motion sensor	12	4
79	2020	August	Ostrobothnia	Joutenlampi	234	Motion sensor	12	0
80	2020	August	Ostrobothnia	Joutenlampi	235	Motion sensor	12	0
81	2020	August	Ostrobothnia	Joutenlampi	236	Motion sensor	12	0
82	2020	August	Ostrobothnia	Joutenlampi	237	Motion sensor	8	0
83	2020	June	Lapland	Kaita-Aapa	162	Motion sensor	6	0
84	2020	June	Lapland	Kaita-Aapa	162	Timelapse	11	0
85	2020	June	Lapland	Kaita-Aapa	163	Motion sensor	12	0
86	2020	June	Lapland	Kaita-Aapa	163	Timelapse	24	0
87	2020	June	Lapland	Kaita-Aapa	164	Motion sensor	12	0
88	2020	June	Lapland	Kaita-Aapa	164	Timelapse	24	0
89	2020	June	Lapland	Kaita-Aapa	165	Motion sensor	12	0
90	2020	June	Lapland	Kaita-Aapa	165	Timelapse	24	0
91	2020	June	Lapland	Kaita-Aapa	166	Motion sensor	12	0
92	2020	June	Lapland	Kaita-Aapa	166	Timelapse	24	0
93	2020	June	Lapland	Kaita-Aapa	167	Motion sensor	12	0
94	2020	June	Lapland	Kaita-Aapa	167	Timelapse	24	0
95	2020	June	Lapland	Kaita-Aapa	168	Motion sensor	12	0
96	2020	June	Lapland	Kaita-Aapa	168	Timelapse	24	0
97	2020	June	Lapland	Kaita-Aapa	169	Motion sensor	12	0
98	2020	June	Lapland	Kaita-Aapa	169	Timelapse	24	0
99	2020	June	Lapland	Kaita-Aapa	170	Motion sensor	12	0
100	2020	June	Lapland	Kaita-Aapa	170	Timelapse	24	0
101	2020	June	Lapland	Kaita-Aapa	171	Motion sensor	12	0
102	2020	June	Lapland	Kaita-Aapa	171	Timelapse	24	0
103	2020	June	Lapland	Kaita-Aapa	172	Motion sensor	12	0
104	2020	June	Lapland	Kaita-Aapa	172	Timelapse	24	0
105	2020	June	Lapland	Kaita-Aapa	173	Motion sensor	12	0
106	2020	June	Lapland	Kaita-Aapa	173	Timelapse	24	0
107	2020	June	Lapland	Kaita-Aapa	174	Motion sensor	20	0
108	2020	June	Lapland	Kaita-Aapa	174	Timelapse	24	0
109	2020	June	Lapland	Kaita-Aapa	175	Motion sensor	24	3
110	2020	June	Lapland	Kaita-Aapa	175	Timelapse	24	0
111	2020	June	Lapland	Kaita-Aapa	176	Motion sensor	24	0
112	2020	June	Lapland	Kaita-Aapa	176	Timelapse	24	0
113	2020	June	Lapland	Kaita-Aapa	177	Motion sensor	24	0
114	2020	June	Lapland	Kaita-Aapa	177	Timelapse	24	0
115	2020	June	Lapland	Kaita-Aapa	178	Motion sensor	24	0
116	2020	June	Lapland	Kaita-Aapa	178	Timelapse	24	0
117	2020	June	Lapland	Kaita-Aapa	179	Motion sensor	24	0
118	2020	June	Lapland	Kaita-Aapa	179	Timelapse	24	0
119	2020	June	Lapland	Kaita-Aapa	180	Motion sensor	24	0
120	2020	June	Lapland	Kaita-Aapa	180	Timelapse	24	0
121	2020	June	Lapland	Kaita-Aapa	181	Motion sensor	24	0
122	2020	June	Lapland	Kaita-Aapa	181	Timelapse	24	0
123	2020	June	Lapland	Kaita-Aapa	182	Motion sensor	24	0
124	2020	June	Lapland	Kaita-Aapa	182	Timelapse	24	0
125	2020	July	Lapland	Kaita-Aapa	183	Motion sensor	24	0
126	2020	July	Lapland	Kaita-Aapa	183	Timelapse	24	0
127	2020	July	Lapland	Kaita-Aapa	184	Motion sensor	24	4
128	2020	July	Lapland	Kaita-Aapa	184	Timelapse	24	3
129	2020	July	Lapland	Kaita-Aapa	185	Motion sensor	24	0
130	2020	July	Lapland	Kaita-Aapa	185	Timelapse	24	0
131	2020	July	Lapland	Kaita-Aapa	186	Motion sensor	24	0
132	2020	July	Lapland	Kaita-Aapa	186	Timelapse	24	0
133	2020	July	Lapland	Kaita-Aapa	187	Motion sensor	24	0
134	2020	July	Lapland	Kaita-Aapa	187	Timelapse	24	0
135	2020	July	Lapland	Kaita-Aapa	188	Motion sensor	24	0
136	2020	July	Lapland	Kaita-Aapa	188	Timelapse	24	0
137	2020	July	Lapland	Kaita-Aapa	189	Motion sensor	24	0
138	2020	July	Lapland	Kaita-Aapa	189	Timelapse	24	0
139	2020	July	Lapland	Kaita-Aapa	190	Motion sensor	24	0
140	2020	July	Lapland	Kaita-Aapa	190	Timelapse	24	0
141	2020	July	Lapland	Kaita-Aapa	191	Motion sensor	24	0
142	2020	July	Lapland	Kaita-Aapa	191	Timelapse	24	0
143	2020	July	Lapland	Kaita-Aapa	192	Motion sensor	24	0
144	2020	July	Lapland	Kaita-Aapa	192	Timelapse	24	0
145	2020	July	Lapland	Kaita-Aapa	193	Motion sensor	24	0
146	2020	July	Lapland	Kaita-Aapa	193	Timelapse	24	0
147	2020	July	Lapland	Kaita-Aapa	194	Motion sensor	24	3
148	2020	July	Lapland	Kaita-Aapa	194	Timelapse	24	0
149	2020	July	Lapland	Kaita-Aapa	195	Motion sensor	24	0
150	2020	July	Lapland	Kaita-Aapa	195	Timelapse	24	0
151	2020	July	Lapland	Kaita-Aapa	196	Motion sensor	24	0
152	2020	July	Lapland	Kaita-Aapa	196	Timelapse	24	0
153	2020	July	Lapland	Kaita-Aapa	197	Motion sensor	24	0
154	2020	July	Lapland	Kaita-Aapa	197	Timelapse	24	0
155	2020	July	Lapland	Kaita-Aapa	198	Motion sensor	24	0
156	2020	July	Lapland	Kaita-Aapa	198	Timelapse	24	0
157	2020	July	Lapland	Kaita-Aapa	199	Motion sensor	24	0
158	2020	July	Lapland	Kaita-Aapa	199	Timelapse	24	0
159	2020	July	Lapland	Kaita-Aapa	200	Motion sensor	24	0
160	2020	July	Lapland	Kaita-Aapa	200	Timelapse	24	0
161	2020	July	Lapland	Kaita-Aapa	201	Motion sensor	24	0
162	2020	July	Lapland	Kaita-Aapa	201	Timelapse	24	0
163	2020	July	Lapland	Kaita-Aapa	202	Motion sensor	24	0
164	2020	July	Lapland	Kaita-Aapa	202	Timelapse	24	0
165	2020	July	Lapland	Kaita-Aapa	203	Motion sensor	24	0
166	2020	July	Lapland	Kaita-Aapa	203	Timelapse	24	0
167	2020	July	Lapland	Kaita-Aapa	204	Motion sensor	24	0
168	2020	July	Lapland	Kaita-Aapa	204	Timelapse	24	0
169	2020	July	Lapland	Kaita-Aapa	205	Motion sensor	24	0
170	2020	July	Lapland	Kaita-Aapa	205	Timelapse	24	0
171	2020	July	Lapland	Kaita-Aapa	206	Motion sensor	24	0
172	2020	July	Lapland	Kaita-Aapa	206	Timelapse	24	0
173	2020	July	Lapland	Kaita-Aapa	207	Motion sensor	24	0
174	2020	July	Lapland	Kaita-Aapa	207	Timelapse	24	0
175	2020	July	Lapland	Kaita-Aapa	208	Motion sensor	24	0
176	2020	July	Lapland	Kaita-Aapa	208	Timelapse	24	0
177	2020	July	Lapland	Kaita-Aapa	209	Motion sensor	24	0
178	2020	July	Lapland	Kaita-Aapa	209	Timelapse	24	0
179	2020	July	Lapland	Kaita-Aapa	210	Motion sensor	24	0
180	2020	July	Lapland	Kaita-Aapa	210	Timelapse	24	0
181	2020	July	Lapland	Kaita-Aapa	211	Motion sensor	24	0
182	2020	July	Lapland	Kaita-Aapa	211	Timelapse	24	0
183	2020	July	Lapland	Kaita-Aapa	212	Motion sensor	24	0
184	2020	July	Lapland	Kaita-Aapa	212	Timelapse	24	0
185	2020	July	Lapland	Kaita-Aapa	213	Motion sensor	24	0
186	2020	July	Lapland	Kaita-Aapa	213	Timelapse	24	0
187	2020	August	Lapland	Kaita-Aapa	214	Motion sensor	24	0
188	2020	August	Lapland	Kaita-Aapa	214	Timelapse	24	0
189	2020	August	Lapland	Kaita-Aapa	215	Motion sensor	24	0
190	2020	August	Lapland	Kaita-Aapa	215	Timelapse	24	0
191	2020	August	Lapland	Kaita-Aapa	216	Motion sensor	24	0
192	2020	August	Lapland	Kaita-Aapa	216	Timelapse	24	0
193	2020	August	Lapland	Kaita-Aapa	217	Motion sensor	24	0
194	2020	August	Lapland	Kaita-Aapa	217	Timelapse	24	0
195	2020	August	Lapland	Kaita-Aapa	218	Motion sensor	24	0
196	2020	August	Lapland	Kaita-Aapa	218	Timelapse	24	0
197	2020	August	Lapland	Kaita-Aapa	219	Motion sensor	24	0
198	2020	August	Lapland	Kaita-Aapa	219	Timelapse	24	0
199	2020	August	Lapland	Kaita-Aapa	220	Motion sensor	24	0
200	2020	August	Lapland	Kaita-Aapa	220	Timelapse	24	0
201	2020	August	Lapland	Kaita-Aapa	221	Motion sensor	24	0
202	2020	August	Lapland	Kaita-Aapa	221	Timelapse	24	0
203	2020	August	Lapland	Kaita-Aapa	222	Motion sensor	24	0
204	2020	August	Lapland	Kaita-Aapa	222	Timelapse	24	0
205	2020	August	Lapland	Kaita-Aapa	223	Motion sensor	24	0
206	2020	August	Lapland	Kaita-Aapa	223	Timelapse	24	0
207	2020	August	Lapland	Kaita-Aapa	224	Motion sensor	24	0
208	2020	August	Lapland	Kaita-Aapa	224	Timelapse	24	0
209	2020	August	Lapland	Kaita-Aapa	225	Motion sensor	24	0
210	2020	August	Lapland	Kaita-Aapa	225	Timelapse	24	0
211	2020	August	Lapland	Kaita-Aapa	226	Motion sensor	24	0
212	2020	August	Lapland	Kaita-Aapa	226	Timelapse	24	0
213	2020	August	Lapland	Kaita-Aapa	227	Motion sensor	24	0
214	2020	August	Lapland	Kaita-Aapa	227	Timelapse	24	0
215	2020	August	Lapland	Kaita-Aapa	228	Motion sensor	24	0
216	2020	August	Lapland	Kaita-Aapa	228	Timelapse	24	0
217	2020	August	Lapland	Kaita-Aapa	229	Motion sensor	24	0
218	2020	August	Lapland	Kaita-Aapa	229	Timelapse	24	0
219	2020	August	Lapland	Kaita-Aapa	230	Motion sensor	24	0
220	2020	August	Lapland	Kaita-Aapa	230	Timelapse	24	0
221	2020	August	Lapland	Kaita-Aapa	231	Motion sensor	24	0
222	2020	August	Lapland	Kaita-Aapa	231	Timelapse	24	0
223	2020	August	Lapland	Kaita-Aapa	232	Motion sensor	24	0
224	2020	August	Lapland	Kaita-Aapa	232	Timelapse	24	0
225	2020	August	Lapland	Kaita-Aapa	233	Motion sensor	24	0
226	2020	August	Lapland	Kaita-Aapa	233	Timelapse	24	0
227	2020	August	Lapland	Kaita-Aapa	234	Motion sensor	24	0
228	2020	August	Lapland	Kaita-Aapa	234	Timelapse	24	0
229	2020	August	Lapland	Kaita-Aapa	235	Motion sensor	24	0
230	2020	August	Lapland	Kaita-Aapa	235	Timelapse	24	0
231	2020	August	Lapland	Kaita-Aapa	236	Motion sensor	24	0
232	2020	August	Lapland	Kaita-Aapa	236	Timelapse	24	0
233	2020	August	Lapland	Kaita-Aapa	237	Motion sensor	24	0
234	2020	August	Lapland	Kaita-Aapa	237	Timelapse	24	0
235	2020	August	Lapland	Kaita-Aapa	238	Motion sensor	24	0
236	2020	August	Lapland	Kaita-Aapa	238	Timelapse	24	0
237	2020	August	Lapland	Kaita-Aapa	239	Motion sensor	24	0
238	2020	August	Lapland	Kaita-Aapa	239	Timelapse	24	0
239	2020	August	Lapland	Kaita-Aapa	240	Motion sensor	24	0
240	2020	August	Lapland	Kaita-Aapa	240	Timelapse	24	0
241	2020	August	Lapland	Kaita-Aapa	241	Motion sensor	24	0
242	2020	August	Lapland	Kaita-Aapa	241	Timelapse	24	0
243	2020	August	Lapland	Kaita-Aapa	242	Motion sensor	24	0
244	2020	August	Lapland	Kaita-Aapa	242	Timelapse	24	0
245	2020	August	Lapland	Kaita-Aapa	243	Motion sensor	24	0
246	2020	August	Lapland	Kaita-Aapa	243	Timelapse	24	0
247	2020	August	Lapland	Kaita-Aapa	244	Motion sensor	24	0
248	2020	August	Lapland	Kaita-Aapa	244	Timelapse	24	0
249	2020	September	Lapland	Kaita-Aapa	245	Motion sensor	24	0
250	2020	September	Lapland	Kaita-Aapa	245	Timelapse	24	0
251	2020	September	Lapland	Kaita-Aapa	246	Motion sensor	24	0
252	2020	September	Lapland	Kaita-Aapa	246	Timelapse	24	0
253	2020	September	Lapland	Kaita-Aapa	247	Motion sensor	24	0
254	2020	September	Lapland	Kaita-Aapa	247	Timelapse	24	0
255	2020	September	Lapland	Kaita-Aapa	248	Motion sensor	24	0
256	2020	September	Lapland	Kaita-Aapa	248	Timelapse	24	0
257	2020	September	Lapland	Kaita-Aapa	249	Motion sensor	24	0
258	2020	September	Lapland	Kaita-Aapa	249	Timelapse	24	0
259	2020	September	Lapland	Kaita-Aapa	250	Motion sensor	24	0
260	2020	September	Lapland	Kaita-Aapa	250	Timelapse	24	0
261	2020	September	Lapland	Kaita-Aapa	251	Motion sensor	11	0
262	2020	September	Lapland	Kaita-Aapa	251	Timelapse	13	0
263	2020	June	Ostrobothnia	Kalhulampi	168	Motion sensor	14	0
264	2020	June	Ostrobothnia	Kalhulampi	168	Timelapse	14	0
265	2020	June	Ostrobothnia	Kalhulampi	169	Motion sensor	14	0
266	2020	June	Ostrobothnia	Kalhulampi	169	Timelapse	24	0
267	2020	June	Ostrobothnia	Kalhulampi	170	Motion sensor	12	0
268	2020	June	Ostrobothnia	Kalhulampi	170	Timelapse	24	4
269	2020	June	Ostrobothnia	Kalhulampi	171	Motion sensor	12	0
270	2020	June	Ostrobothnia	Kalhulampi	171	Timelapse	24	10
271	2020	June	Ostrobothnia	Kalhulampi	172	Motion sensor	12	0
272	2020	June	Ostrobothnia	Kalhulampi	172	Timelapse	24	0
273	2020	June	Ostrobothnia	Kalhulampi	173	Motion sensor	12	0
274	2020	June	Ostrobothnia	Kalhulampi	173	Timelapse	24	0
275	2020	June	Ostrobothnia	Kalhulampi	174	Motion sensor	12	0
276	2020	June	Ostrobothnia	Kalhulampi	174	Timelapse	24	2
277	2020	June	Ostrobothnia	Kalhulampi	175	Motion sensor	12	0
278	2020	June	Ostrobothnia	Kalhulampi	175	Timelapse	24	0
279	2020	June	Ostrobothnia	Kalhulampi	176	Motion sensor	12	0
280	2020	June	Ostrobothnia	Kalhulampi	176	Timelapse	24	0
281	2020	June	Ostrobothnia	Kalhulampi	177	Motion sensor	12	0
282	2020	June	Ostrobothnia	Kalhulampi	177	Timelapse	24	3
283	2020	June	Ostrobothnia	Kalhulampi	178	Motion sensor	12	0
284	2020	June	Ostrobothnia	Kalhulampi	178	Timelapse	24	0
285	2020	June	Ostrobothnia	Kalhulampi	179	Motion sensor	12	0
286	2020	June	Ostrobothnia	Kalhulampi	179	Timelapse	24	18
287	2020	June	Ostrobothnia	Kalhulampi	180	Motion sensor	12	0
288	2020	June	Ostrobothnia	Kalhulampi	180	Timelapse	24	0
289	2020	June	Ostrobothnia	Kalhulampi	181	Motion sensor	12	0
290	2020	June	Ostrobothnia	Kalhulampi	181	Timelapse	24	8
291	2020	June	Ostrobothnia	Kalhulampi	182	Motion sensor	12	13
292	2020	June	Ostrobothnia	Kalhulampi	182	Timelapse	24	41
293	2020	July	Ostrobothnia	Kalhulampi	183	Motion sensor	12	0
294	2020	July	Ostrobothnia	Kalhulampi	183	Timelapse	24	8
295	2020	July	Ostrobothnia	Kalhulampi	184	Motion sensor	12	0
296	2020	July	Ostrobothnia	Kalhulampi	184	Timelapse	24	5
297	2020	July	Ostrobothnia	Kalhulampi	185	Motion sensor	12	0
298	2020	July	Ostrobothnia	Kalhulampi	185	Timelapse	24	0
299	2020	July	Ostrobothnia	Kalhulampi	186	Motion sensor	12	0
300	2020	July	Ostrobothnia	Kalhulampi	186	Timelapse	24	8
301	2020	July	Ostrobothnia	Kalhulampi	187	Motion sensor	12	0
302	2020	July	Ostrobothnia	Kalhulampi	187	Timelapse	24	0
303	2020	July	Ostrobothnia	Kalhulampi	188	Motion sensor	12	0
304	2020	July	Ostrobothnia	Kalhulampi	188	Timelapse	24	11
305	2020	July	Ostrobothnia	Kalhulampi	189	Motion sensor	12	0
306	2020	July	Ostrobothnia	Kalhulampi	189	Timelapse	24	4
307	2020	July	Ostrobothnia	Kalhulampi	190	Motion sensor	12	0
308	2020	July	Ostrobothnia	Kalhulampi	190	Timelapse	24	14
309	2020	July	Ostrobothnia	Kalhulampi	191	Motion sensor	12	0
310	2020	July	Ostrobothnia	Kalhulampi	191	Timelapse	24	10
311	2020	July	Ostrobothnia	Kalhulampi	192	Motion sensor	12	0
312	2020	July	Ostrobothnia	Kalhulampi	192	Timelapse	24	12
313	2020	July	Ostrobothnia	Kalhulampi	193	Motion sensor	12	0
314	2020	July	Ostrobothnia	Kalhulampi	193	Timelapse	24	3
315	2020	July	Ostrobothnia	Kalhulampi	194	Motion sensor	12	19
316	2020	July	Ostrobothnia	Kalhulampi	194	Timelapse	24	14
317	2020	July	Ostrobothnia	Kalhulampi	195	Motion sensor	12	56
318	2020	July	Ostrobothnia	Kalhulampi	195	Timelapse	24	59
319	2020	July	Ostrobothnia	Kalhulampi	196	Motion sensor	12	0
320	2020	July	Ostrobothnia	Kalhulampi	196	Timelapse	24	17
321	2020	July	Ostrobothnia	Kalhulampi	197	Motion sensor	12	0
322	2020	July	Ostrobothnia	Kalhulampi	197	Timelapse	24	5
323	2020	July	Ostrobothnia	Kalhulampi	198	Motion sensor	12	0
324	2020	July	Ostrobothnia	Kalhulampi	198	Timelapse	24	25
325	2020	July	Ostrobothnia	Kalhulampi	199	Motion sensor	12	18
326	2020	July	Ostrobothnia	Kalhulampi	199	Timelapse	24	3
327	2020	July	Ostrobothnia	Kalhulampi	200	Motion sensor	12	0
328	2020	July	Ostrobothnia	Kalhulampi	200	Timelapse	24	32
329	2020	July	Ostrobothnia	Kalhulampi	201	Motion sensor	12	28
330	2020	July	Ostrobothnia	Kalhulampi	201	Timelapse	24	18
331	2020	July	Ostrobothnia	Kalhulampi	202	Motion sensor	12	0
332	2020	July	Ostrobothnia	Kalhulampi	202	Timelapse	24	29
333	2020	July	Ostrobothnia	Kalhulampi	203	Motion sensor	12	0
334	2020	July	Ostrobothnia	Kalhulampi	203	Timelapse	24	16
335	2020	July	Ostrobothnia	Kalhulampi	204	Motion sensor	12	0
336	2020	July	Ostrobothnia	Kalhulampi	204	Timelapse	24	2
337	2020	July	Ostrobothnia	Kalhulampi	205	Motion sensor	12	0
338	2020	July	Ostrobothnia	Kalhulampi	205	Timelapse	24	0
339	2020	July	Ostrobothnia	Kalhulampi	206	Motion sensor	12	0
340	2020	July	Ostrobothnia	Kalhulampi	206	Timelapse	24	5
341	2020	July	Ostrobothnia	Kalhulampi	207	Motion sensor	12	0
342	2020	July	Ostrobothnia	Kalhulampi	207	Timelapse	24	0
343	2020	July	Ostrobothnia	Kalhulampi	208	Motion sensor	12	0
344	2020	July	Ostrobothnia	Kalhulampi	208	Timelapse	24	0
345	2020	July	Ostrobothnia	Kalhulampi	209	Motion sensor	12	0
346	2020	July	Ostrobothnia	Kalhulampi	209	Timelapse	24	0
347	2020	July	Ostrobothnia	Kalhulampi	210	Motion sensor	12	0
348	2020	July	Ostrobothnia	Kalhulampi	210	Timelapse	24	0
349	2020	July	Ostrobothnia	Kalhulampi	211	Motion sensor	12	0
350	2020	July	Ostrobothnia	Kalhulampi	211	Timelapse	24	0
351	2020	July	Ostrobothnia	Kalhulampi	212	Motion sensor	12	5
352	2020	July	Ostrobothnia	Kalhulampi	212	Timelapse	24	17
353	2020	July	Ostrobothnia	Kalhulampi	213	Motion sensor	12	0
354	2020	July	Ostrobothnia	Kalhulampi	213	Timelapse	24	22
355	2020	August	Ostrobothnia	Kalhulampi	214	Motion sensor	12	0
356	2020	August	Ostrobothnia	Kalhulampi	214	Timelapse	24	6
357	2020	August	Ostrobothnia	Kalhulampi	215	Motion sensor	12	0
358	2020	August	Ostrobothnia	Kalhulampi	215	Timelapse	24	0
359	2020	August	Ostrobothnia	Kalhulampi	216	Motion sensor	12	0
360	2020	August	Ostrobothnia	Kalhulampi	216	Timelapse	24	0
361	2020	August	Ostrobothnia	Kalhulampi	217	Motion sensor	12	0
362	2020	August	Ostrobothnia	Kalhulampi	217	Timelapse	24	0
363	2020	August	Ostrobothnia	Kalhulampi	218	Motion sensor	12	0
364	2020	August	Ostrobothnia	Kalhulampi	218	Timelapse	24	0
365	2020	August	Ostrobothnia	Kalhulampi	219	Motion sensor	12	0
366	2020	August	Ostrobothnia	Kalhulampi	219	Timelapse	24	1
367	2020	August	Ostrobothnia	Kalhulampi	220	Motion sensor	12	0
368	2020	August	Ostrobothnia	Kalhulampi	220	Timelapse	24	0
369	2020	August	Ostrobothnia	Kalhulampi	221	Motion sensor	12	0
370	2020	August	Ostrobothnia	Kalhulampi	221	Timelapse	24	0
371	2020	August	Ostrobothnia	Kalhulampi	222	Motion sensor	12	0
372	2020	August	Ostrobothnia	Kalhulampi	222	Timelapse	24	0
373	2020	August	Ostrobothnia	Kalhulampi	223	Motion sensor	12	0
374	2020	August	Ostrobothnia	Kalhulampi	223	Timelapse	24	0
375	2020	August	Ostrobothnia	Kalhulampi	224	Motion sensor	12	0
376	2020	August	Ostrobothnia	Kalhulampi	224	Timelapse	24	0
377	2020	August	Ostrobothnia	Kalhulampi	225	Motion sensor	12	0
378	2020	August	Ostrobothnia	Kalhulampi	225	Timelapse	24	0
379	2020	August	Ostrobothnia	Kalhulampi	226	Motion sensor	12	0
380	2020	August	Ostrobothnia	Kalhulampi	226	Timelapse	24	0
381	2020	August	Ostrobothnia	Kalhulampi	227	Motion sensor	12	0
382	2020	August	Ostrobothnia	Kalhulampi	227	Timelapse	24	0
383	2020	August	Ostrobothnia	Kalhulampi	228	Motion sensor	12	0
384	2020	August	Ostrobothnia	Kalhulampi	228	Timelapse	24	0
385	2020	August	Ostrobothnia	Kalhulampi	229	Motion sensor	12	0
386	2020	August	Ostrobothnia	Kalhulampi	229	Timelapse	24	0
387	2020	August	Ostrobothnia	Kalhulampi	230	Motion sensor	12	0
388	2020	August	Ostrobothnia	Kalhulampi	230	Timelapse	24	0
389	2020	August	Ostrobothnia	Kalhulampi	231	Motion sensor	12	0
390	2020	August	Ostrobothnia	Kalhulampi	231	Timelapse	24	0
391	2020	August	Ostrobothnia	Kalhulampi	232	Motion sensor	12	0
392	2020	August	Ostrobothnia	Kalhulampi	232	Timelapse	24	0
393	2020	August	Ostrobothnia	Kalhulampi	233	Motion sensor	7	0
394	2020	August	Ostrobothnia	Kalhulampi	233	Timelapse	15	0
395	2020	June	Ostrobothnia	Kultalampi	169	Motion sensor	9	0
396	2020	June	Ostrobothnia	Kultalampi	169	Timelapse	9	0
397	2020	June	Ostrobothnia	Kultalampi	170	Motion sensor	24	0
398	2020	June	Ostrobothnia	Kultalampi	170	Timelapse	24	0
399	2020	June	Ostrobothnia	Kultalampi	171	Motion sensor	24	3
400	2020	June	Ostrobothnia	Kultalampi	171	Timelapse	24	0
401	2020	June	Ostrobothnia	Kultalampi	172	Motion sensor	24	18
402	2020	June	Ostrobothnia	Kultalampi	172	Timelapse	24	0
403	2020	June	Ostrobothnia	Kultalampi	173	Motion sensor	24	0
404	2020	June	Ostrobothnia	Kultalampi	173	Timelapse	24	9
405	2020	June	Ostrobothnia	Kultalampi	174	Motion sensor	24	0
406	2020	June	Ostrobothnia	Kultalampi	174	Timelapse	24	0
407	2020	June	Ostrobothnia	Kultalampi	175	Motion sensor	24	0
408	2020	June	Ostrobothnia	Kultalampi	175	Timelapse	24	0
409	2020	June	Ostrobothnia	Kultalampi	176	Motion sensor	24	4
410	2020	June	Ostrobothnia	Kultalampi	176	Timelapse	24	4
411	2020	June	Ostrobothnia	Kultalampi	177	Motion sensor	24	4
412	2020	June	Ostrobothnia	Kultalampi	177	Timelapse	24	1
413	2020	June	Ostrobothnia	Kultalampi	178	Motion sensor	24	0
414	2020	June	Ostrobothnia	Kultalampi	178	Timelapse	24	2
415	2020	June	Ostrobothnia	Kultalampi	179	Motion sensor	24	3
416	2020	June	Ostrobothnia	Kultalampi	179	Timelapse	24	0
417	2020	June	Ostrobothnia	Kultalampi	180	Motion sensor	24	4
418	2020	June	Ostrobothnia	Kultalampi	180	Timelapse	24	2
419	2020	June	Ostrobothnia	Kultalampi	181	Motion sensor	24	4
420	2020	June	Ostrobothnia	Kultalampi	181	Timelapse	24	2
421	2020	June	Ostrobothnia	Kultalampi	182	Motion sensor	24	0
422	2020	June	Ostrobothnia	Kultalampi	182	Timelapse	24	0
423	2020	July	Ostrobothnia	Kultalampi	183	Motion sensor	24	0
424	2020	July	Ostrobothnia	Kultalampi	183	Timelapse	24	0
425	2020	July	Ostrobothnia	Kultalampi	184	Motion sensor	24	0
426	2020	July	Ostrobothnia	Kultalampi	184	Timelapse	24	0
427	2020	July	Ostrobothnia	Kultalampi	185	Motion sensor	24	0
428	2020	July	Ostrobothnia	Kultalampi	185	Timelapse	24	0
429	2020	July	Ostrobothnia	Kultalampi	186	Motion sensor	24	0
430	2020	July	Ostrobothnia	Kultalampi	186	Timelapse	24	0
431	2020	July	Ostrobothnia	Kultalampi	187	Motion sensor	24	0
432	2020	July	Ostrobothnia	Kultalampi	187	Timelapse	24	0
433	2020	July	Ostrobothnia	Kultalampi	188	Motion sensor	24	0
434	2020	July	Ostrobothnia	Kultalampi	188	Timelapse	24	0
435	2020	July	Ostrobothnia	Kultalampi	189	Motion sensor	24	0
436	2020	July	Ostrobothnia	Kultalampi	189	Timelapse	24	0
437	2020	July	Ostrobothnia	Kultalampi	190	Motion sensor	24	0
438	2020	July	Ostrobothnia	Kultalampi	190	Timelapse	24	0
439	2020	July	Ostrobothnia	Kultalampi	191	Motion sensor	24	0
440	2020	July	Ostrobothnia	Kultalampi	191	Timelapse	24	0
441	2020	July	Ostrobothnia	Kultalampi	192	Motion sensor	24	0
442	2020	July	Ostrobothnia	Kultalampi	192	Timelapse	24	0
443	2020	July	Ostrobothnia	Kultalampi	193	Motion sensor	19	0
444	2020	July	Ostrobothnia	Kultalampi	193	Timelapse	24	0
445	2020	July	Ostrobothnia	Kultalampi	194	Motion sensor	12	0
446	2020	July	Ostrobothnia	Kultalampi	194	Timelapse	24	0
447	2020	July	Ostrobothnia	Kultalampi	195	Motion sensor	12	0
448	2020	July	Ostrobothnia	Kultalampi	195	Timelapse	24	0
449	2020	July	Ostrobothnia	Kultalampi	196	Motion sensor	12	0
450	2020	July	Ostrobothnia	Kultalampi	196	Timelapse	24	0
451	2020	July	Ostrobothnia	Kultalampi	197	Motion sensor	12	0
452	2020	July	Ostrobothnia	Kultalampi	197	Timelapse	24	0
453	2020	July	Ostrobothnia	Kultalampi	198	Motion sensor	12	0
454	2020	July	Ostrobothnia	Kultalampi	198	Timelapse	24	0
455	2020	July	Ostrobothnia	Kultalampi	199	Motion sensor	12	0
456	2020	July	Ostrobothnia	Kultalampi	199	Timelapse	24	0
457	2020	July	Ostrobothnia	Kultalampi	200	Motion sensor	12	0
458	2020	July	Ostrobothnia	Kultalampi	200	Timelapse	24	0
459	2020	July	Ostrobothnia	Kultalampi	201	Motion sensor	12	0
460	2020	July	Ostrobothnia	Kultalampi	201	Timelapse	24	0
461	2020	July	Ostrobothnia	Kultalampi	202	Motion sensor	12	0
462	2020	July	Ostrobothnia	Kultalampi	202	Timelapse	24	0
463	2020	July	Ostrobothnia	Kultalampi	203	Motion sensor	12	0
464	2020	July	Ostrobothnia	Kultalampi	203	Timelapse	24	0
465	2020	July	Ostrobothnia	Kultalampi	204	Motion sensor	12	0
466	2020	July	Ostrobothnia	Kultalampi	204	Timelapse	24	0
467	2020	July	Ostrobothnia	Kultalampi	205	Motion sensor	12	0
468	2020	July	Ostrobothnia	Kultalampi	205	Timelapse	24	0
469	2020	July	Ostrobothnia	Kultalampi	206	Motion sensor	12	0
470	2020	July	Ostrobothnia	Kultalampi	206	Timelapse	24	0
471	2020	July	Ostrobothnia	Kultalampi	207	Motion sensor	12	0
472	2020	July	Ostrobothnia	Kultalampi	207	Timelapse	24	0
473	2020	July	Ostrobothnia	Kultalampi	208	Motion sensor	12	0
474	2020	July	Ostrobothnia	Kultalampi	208	Timelapse	22	0
475	2020	July	Ostrobothnia	Kultalampi	209	Motion sensor	12	0
476	2020	July	Ostrobothnia	Kultalampi	209	Timelapse	12	0
477	2020	July	Ostrobothnia	Kultalampi	210	Motion sensor	12	0
478	2020	July	Ostrobothnia	Kultalampi	210	Timelapse	12	0
479	2020	July	Ostrobothnia	Kultalampi	211	Motion sensor	12	0
480	2020	July	Ostrobothnia	Kultalampi	211	Timelapse	12	43
481	2020	July	Ostrobothnia	Kultalampi	212	Motion sensor	12	1
482	2020	July	Ostrobothnia	Kultalampi	212	Timelapse	12	7
483	2020	July	Ostrobothnia	Kultalampi	213	Motion sensor	12	0
484	2020	July	Ostrobothnia	Kultalampi	213	Timelapse	12	31
485	2020	August	Ostrobothnia	Kultalampi	214	Motion sensor	12	0
486	2020	August	Ostrobothnia	Kultalampi	214	Timelapse	12	2
487	2020	August	Ostrobothnia	Kultalampi	215	Motion sensor	12	0
488	2020	August	Ostrobothnia	Kultalampi	215	Timelapse	12	5
489	2020	August	Ostrobothnia	Kultalampi	216	Motion sensor	12	0
490	2020	August	Ostrobothnia	Kultalampi	216	Timelapse	12	24
491	2020	August	Ostrobothnia	Kultalampi	217	Motion sensor	12	0
492	2020	August	Ostrobothnia	Kultalampi	217	Timelapse	12	0
493	2020	August	Ostrobothnia	Kultalampi	218	Motion sensor	12	0
494	2020	August	Ostrobothnia	Kultalampi	218	Timelapse	12	0
495	2020	August	Ostrobothnia	Kultalampi	219	Motion sensor	12	0
496	2020	August	Ostrobothnia	Kultalampi	219	Timelapse	12	3
497	2020	August	Ostrobothnia	Kultalampi	220	Motion sensor	12	0
498	2020	August	Ostrobothnia	Kultalampi	220	Timelapse	12	0
499	2020	August	Ostrobothnia	Kultalampi	221	Motion sensor	12	0
500	2020	August	Ostrobothnia	Kultalampi	221	Timelapse	12	0
501	2020	August	Ostrobothnia	Kultalampi	222	Motion sensor	12	0
502	2020	August	Ostrobothnia	Kultalampi	222	Timelapse	12	0
503	2020	August	Ostrobothnia	Kultalampi	223	Motion sensor	12	0
504	2020	August	Ostrobothnia	Kultalampi	223	Timelapse	12	0
505	2020	August	Ostrobothnia	Kultalampi	224	Motion sensor	12	0
506	2020	August	Ostrobothnia	Kultalampi	224	Timelapse	12	0
507	2020	August	Ostrobothnia	Kultalampi	225	Motion sensor	12	0
508	2020	August	Ostrobothnia	Kultalampi	225	Timelapse	12	0
509	2020	August	Ostrobothnia	Kultalampi	226	Motion sensor	12	0
510	2020	August	Ostrobothnia	Kultalampi	226	Timelapse	12	0
511	2020	August	Ostrobothnia	Kultalampi	227	Motion sensor	12	0
512	2020	August	Ostrobothnia	Kultalampi	227	Timelapse	12	0
513	2020	August	Ostrobothnia	Kultalampi	228	Motion sensor	12	0
514	2020	August	Ostrobothnia	Kultalampi	228	Timelapse	12	0
515	2020	August	Ostrobothnia	Kultalampi	229	Motion sensor	12	0
516	2020	August	Ostrobothnia	Kultalampi	229	Timelapse	12	0
517	2020	August	Ostrobothnia	Kultalampi	230	Motion sensor	12	0
518	2020	August	Ostrobothnia	Kultalampi	230	Timelapse	12	0
519	2020	August	Ostrobothnia	Kultalampi	231	Motion sensor	12	0
520	2020	August	Ostrobothnia	Kultalampi	231	Timelapse	12	0
521	2020	August	Ostrobothnia	Kultalampi	232	Motion sensor	7	0
522	2020	August	Ostrobothnia	Kultalampi	232	Timelapse	7	0
523	2020	June	Karelia	Lehmilampi	161	Motion sensor	6	0
524	2020	June	Karelia	Lehmilampi	161	Timelapse	4	0
525	2020	June	Karelia	Lehmilampi	162	Motion sensor	12	0
526	2020	June	Karelia	Lehmilampi	162	Timelapse	12	0
527	2020	June	Karelia	Lehmilampi	163	Motion sensor	12	0
528	2020	June	Karelia	Lehmilampi	163	Timelapse	7	0
529	2020	June	Karelia	Lehmilampi	164	Motion sensor	12	0
530	2020	June	Karelia	Lehmilampi	165	Motion sensor	12	0
531	2020	June	Karelia	Lehmilampi	166	Motion sensor	12	0
532	2020	June	Karelia	Lehmilampi	167	Motion sensor	12	0
533	2020	June	Karelia	Lehmilampi	168	Motion sensor	12	0
534	2020	June	Karelia	Lehmilampi	169	Motion sensor	12	0
535	2020	June	Karelia	Lehmilampi	170	Motion sensor	12	0
536	2020	June	Karelia	Lehmilampi	171	Motion sensor	12	0
537	2020	June	Karelia	Lehmilampi	172	Motion sensor	12	0
538	2020	June	Karelia	Lehmilampi	173	Motion sensor	12	0
539	2020	June	Karelia	Lehmilampi	174	Motion sensor	12	0
540	2020	June	Karelia	Lehmilampi	175	Motion sensor	12	0
541	2020	June	Karelia	Lehmilampi	176	Motion sensor	12	0
542	2020	June	Karelia	Lehmilampi	177	Motion sensor	7	0
543	2020	June	Lapland	Malja-Aapa	160	Motion sensor	8	0
544	2020	June	Lapland	Malja-Aapa	161	Motion sensor	21	0
545	2020	June	Lapland	Malja-Aapa	161	Timelapse	18	0
546	2020	June	Lapland	Malja-Aapa	162	Motion sensor	24	0
547	2020	June	Lapland	Malja-Aapa	162	Timelapse	24	0
548	2020	June	Lapland	Malja-Aapa	163	Motion sensor	24	0
549	2020	June	Lapland	Malja-Aapa	163	Timelapse	24	0
550	2020	June	Lapland	Malja-Aapa	164	Motion sensor	24	3
551	2020	June	Lapland	Malja-Aapa	164	Timelapse	24	0
552	2020	June	Lapland	Malja-Aapa	165	Motion sensor	24	0
553	2020	June	Lapland	Malja-Aapa	165	Timelapse	24	0
554	2020	June	Lapland	Malja-Aapa	166	Motion sensor	24	0
555	2020	June	Lapland	Malja-Aapa	166	Timelapse	24	0
556	2020	June	Lapland	Malja-Aapa	167	Motion sensor	24	0
557	2020	June	Lapland	Malja-Aapa	167	Timelapse	24	0
558	2020	June	Lapland	Malja-Aapa	168	Motion sensor	24	0
559	2020	June	Lapland	Malja-Aapa	168	Timelapse	24	0
560	2020	June	Lapland	Malja-Aapa	169	Motion sensor	24	0
561	2020	June	Lapland	Malja-Aapa	169	Timelapse	24	0
562	2020	June	Lapland	Malja-Aapa	170	Motion sensor	24	0
563	2020	June	Lapland	Malja-Aapa	170	Timelapse	24	0
564	2020	June	Lapland	Malja-Aapa	171	Motion sensor	24	0
565	2020	June	Lapland	Malja-Aapa	171	Timelapse	24	0
566	2020	June	Lapland	Malja-Aapa	172	Motion sensor	24	0
567	2020	June	Lapland	Malja-Aapa	172	Timelapse	24	0
568	2020	June	Lapland	Malja-Aapa	173	Motion sensor	24	0
569	2020	June	Lapland	Malja-Aapa	173	Timelapse	24	0
570	2020	June	Lapland	Malja-Aapa	174	Motion sensor	24	0
571	2020	June	Lapland	Malja-Aapa	174	Timelapse	24	0
572	2020	June	Lapland	Malja-Aapa	175	Motion sensor	24	0
573	2020	June	Lapland	Malja-Aapa	175	Timelapse	24	0
574	2020	June	Lapland	Malja-Aapa	176	Motion sensor	24	0
575	2020	June	Lapland	Malja-Aapa	176	Timelapse	24	0
576	2020	June	Lapland	Malja-Aapa	177	Motion sensor	24	4
577	2020	June	Lapland	Malja-Aapa	177	Timelapse	24	2
578	2020	June	Lapland	Malja-Aapa	178	Motion sensor	24	0
579	2020	June	Lapland	Malja-Aapa	178	Timelapse	24	0
580	2020	June	Lapland	Malja-Aapa	179	Motion sensor	24	0
581	2020	June	Lapland	Malja-Aapa	179	Timelapse	24	0
582	2020	June	Lapland	Malja-Aapa	180	Motion sensor	24	0
583	2020	June	Lapland	Malja-Aapa	180	Timelapse	24	0
584	2020	June	Lapland	Malja-Aapa	181	Motion sensor	24	0
585	2020	June	Lapland	Malja-Aapa	181	Timelapse	24	0
586	2020	June	Lapland	Malja-Aapa	182	Motion sensor	24	0
587	2020	June	Lapland	Malja-Aapa	182	Timelapse	24	0
588	2020	July	Lapland	Malja-Aapa	183	Motion sensor	24	0
589	2020	July	Lapland	Malja-Aapa	183	Timelapse	24	0
590	2020	July	Lapland	Malja-Aapa	184	Motion sensor	24	0
591	2020	July	Lapland	Malja-Aapa	184	Timelapse	24	0
592	2020	July	Lapland	Malja-Aapa	185	Motion sensor	24	0
593	2020	July	Lapland	Malja-Aapa	185	Timelapse	24	0
594	2020	July	Lapland	Malja-Aapa	186	Motion sensor	24	0
595	2020	July	Lapland	Malja-Aapa	186	Timelapse	24	0
596	2020	July	Lapland	Malja-Aapa	187	Motion sensor	24	0
597	2020	July	Lapland	Malja-Aapa	187	Timelapse	24	3
598	2020	July	Lapland	Malja-Aapa	188	Motion sensor	24	0
599	2020	July	Lapland	Malja-Aapa	188	Timelapse	24	0
600	2020	July	Lapland	Malja-Aapa	189	Motion sensor	24	0
601	2020	July	Lapland	Malja-Aapa	189	Timelapse	24	0
602	2020	July	Lapland	Malja-Aapa	190	Motion sensor	24	0
603	2020	July	Lapland	Malja-Aapa	190	Timelapse	24	0
604	2020	July	Lapland	Malja-Aapa	191	Motion sensor	24	0
605	2020	July	Lapland	Malja-Aapa	191	Timelapse	24	0
606	2020	July	Lapland	Malja-Aapa	192	Motion sensor	24	0
607	2020	July	Lapland	Malja-Aapa	192	Timelapse	24	0
608	2020	July	Lapland	Malja-Aapa	193	Motion sensor	24	0
609	2020	July	Lapland	Malja-Aapa	193	Timelapse	24	0
610	2020	July	Lapland	Malja-Aapa	194	Motion sensor	24	0
611	2020	July	Lapland	Malja-Aapa	194	Timelapse	24	0
612	2020	July	Lapland	Malja-Aapa	195	Motion sensor	24	0
613	2020	July	Lapland	Malja-Aapa	195	Timelapse	24	0
614	2020	July	Lapland	Malja-Aapa	196	Motion sensor	24	0
615	2020	July	Lapland	Malja-Aapa	196	Timelapse	24	0
616	2020	July	Lapland	Malja-Aapa	197	Motion sensor	24	0
617	2020	July	Lapland	Malja-Aapa	197	Timelapse	24	0
618	2020	July	Lapland	Malja-Aapa	198	Motion sensor	24	0
619	2020	July	Lapland	Malja-Aapa	198	Timelapse	24	0
620	2020	July	Lapland	Malja-Aapa	199	Motion sensor	24	0
621	2020	July	Lapland	Malja-Aapa	199	Timelapse	24	0
622	2020	July	Lapland	Malja-Aapa	200	Motion sensor	24	0
623	2020	July	Lapland	Malja-Aapa	200	Timelapse	24	0
624	2020	July	Lapland	Malja-Aapa	201	Motion sensor	24	0
625	2020	July	Lapland	Malja-Aapa	201	Timelapse	24	0
626	2020	July	Lapland	Malja-Aapa	202	Motion sensor	24	0
627	2020	July	Lapland	Malja-Aapa	202	Timelapse	24	0
628	2020	July	Lapland	Malja-Aapa	203	Motion sensor	24	0
629	2020	July	Lapland	Malja-Aapa	203	Timelapse	24	0
630	2020	July	Lapland	Malja-Aapa	204	Motion sensor	24	0
631	2020	July	Lapland	Malja-Aapa	204	Timelapse	24	0
632	2020	July	Lapland	Malja-Aapa	205	Motion sensor	24	0
633	2020	July	Lapland	Malja-Aapa	205	Timelapse	24	0
634	2020	July	Lapland	Malja-Aapa	206	Motion sensor	24	0
635	2020	July	Lapland	Malja-Aapa	206	Timelapse	24	0
636	2020	July	Lapland	Malja-Aapa	207	Motion sensor	24	3
637	2020	July	Lapland	Malja-Aapa	207	Timelapse	14	0
638	2020	July	Lapland	Malja-Aapa	208	Motion sensor	24	10
639	2020	July	Lapland	Malja-Aapa	208	Timelapse	12	0
640	2020	July	Lapland	Malja-Aapa	209	Motion sensor	24	6
641	2020	July	Lapland	Malja-Aapa	209	Timelapse	12	0
642	2020	July	Lapland	Malja-Aapa	210	Motion sensor	24	4
643	2020	July	Lapland	Malja-Aapa	210	Timelapse	12	0
644	2020	July	Lapland	Malja-Aapa	211	Motion sensor	24	0
645	2020	July	Lapland	Malja-Aapa	211	Timelapse	12	0
646	2020	July	Lapland	Malja-Aapa	212	Motion sensor	24	0
647	2020	July	Lapland	Malja-Aapa	212	Timelapse	12	0
648	2020	July	Lapland	Malja-Aapa	213	Motion sensor	24	0
649	2020	July	Lapland	Malja-Aapa	213	Timelapse	12	0
650	2020	August	Lapland	Malja-Aapa	214	Motion sensor	24	0
651	2020	August	Lapland	Malja-Aapa	214	Timelapse	12	0
652	2020	August	Lapland	Malja-Aapa	215	Motion sensor	24	0
653	2020	August	Lapland	Malja-Aapa	215	Timelapse	12	0
654	2020	August	Lapland	Malja-Aapa	216	Motion sensor	24	0
655	2020	August	Lapland	Malja-Aapa	216	Timelapse	12	0
656	2020	August	Lapland	Malja-Aapa	217	Motion sensor	24	0
657	2020	August	Lapland	Malja-Aapa	217	Timelapse	12	0
658	2020	August	Lapland	Malja-Aapa	218	Motion sensor	24	5
659	2020	August	Lapland	Malja-Aapa	218	Timelapse	12	0
660	2020	August	Lapland	Malja-Aapa	219	Motion sensor	24	0
661	2020	August	Lapland	Malja-Aapa	219	Timelapse	3	0
662	2020	August	Lapland	Malja-Aapa	220	Motion sensor	24	0
663	2020	August	Lapland	Malja-Aapa	221	Motion sensor	24	0
664	2020	August	Lapland	Malja-Aapa	222	Motion sensor	24	0
665	2020	August	Lapland	Malja-Aapa	223	Motion sensor	24	4
666	2020	August	Lapland	Malja-Aapa	224	Motion sensor	24	8
667	2020	August	Lapland	Malja-Aapa	225	Motion sensor	24	0
668	2020	August	Lapland	Malja-Aapa	226	Motion sensor	24	0
669	2020	August	Lapland	Malja-Aapa	227	Motion sensor	24	2
670	2020	August	Lapland	Malja-Aapa	228	Motion sensor	24	2
671	2020	August	Lapland	Malja-Aapa	229	Motion sensor	24	1
672	2020	August	Lapland	Malja-Aapa	230	Motion sensor	24	0
673	2020	August	Lapland	Malja-Aapa	231	Motion sensor	24	0
674	2020	August	Lapland	Malja-Aapa	232	Motion sensor	24	0
675	2020	August	Lapland	Malja-Aapa	233	Motion sensor	24	0
676	2020	August	Lapland	Malja-Aapa	234	Motion sensor	24	0
677	2020	August	Lapland	Malja-Aapa	235	Motion sensor	24	0
678	2020	August	Lapland	Malja-Aapa	236	Motion sensor	24	0
679	2020	August	Lapland	Malja-Aapa	237	Motion sensor	24	0
680	2020	August	Lapland	Malja-Aapa	238	Motion sensor	24	0
681	2020	August	Lapland	Malja-Aapa	239	Motion sensor	24	0
682	2020	August	Lapland	Malja-Aapa	240	Motion sensor	24	0
683	2020	August	Lapland	Malja-Aapa	241	Motion sensor	24	0
684	2020	August	Lapland	Malja-Aapa	242	Motion sensor	24	0
685	2020	August	Lapland	Malja-Aapa	243	Motion sensor	24	0
686	2020	August	Lapland	Malja-Aapa	244	Motion sensor	24	0
687	2020	September	Lapland	Malja-Aapa	245	Motion sensor	24	0
688	2020	September	Lapland	Malja-Aapa	246	Motion sensor	24	0
689	2020	September	Lapland	Malja-Aapa	247	Motion sensor	24	0
690	2020	September	Lapland	Malja-Aapa	248	Motion sensor	24	0
691	2020	September	Lapland	Malja-Aapa	249	Motion sensor	24	0
692	2020	September	Lapland	Malja-Aapa	250	Motion sensor	24	0
693	2020	September	Lapland	Malja-Aapa	251	Motion sensor	24	0
694	2020	September	Lapland	Malja-Aapa	252	Motion sensor	9	0
695	2020	June	Ostrobothnia	Mustikkalampi	167	Motion sensor	9	0
696	2020	June	Ostrobothnia	Mustikkalampi	167	Timelapse	10	0
697	2020	June	Ostrobothnia	Mustikkalampi	168	Motion sensor	24	0
698	2020	June	Ostrobothnia	Mustikkalampi	168	Timelapse	24	0
699	2020	June	Ostrobothnia	Mustikkalampi	169	Motion sensor	24	0
700	2020	June	Ostrobothnia	Mustikkalampi	169	Timelapse	24	0
701	2020	June	Ostrobothnia	Mustikkalampi	170	Motion sensor	24	0
702	2020	June	Ostrobothnia	Mustikkalampi	170	Timelapse	24	0
703	2020	June	Ostrobothnia	Mustikkalampi	171	Motion sensor	24	0
704	2020	June	Ostrobothnia	Mustikkalampi	171	Timelapse	24	0
705	2020	June	Ostrobothnia	Mustikkalampi	172	Motion sensor	24	15
706	2020	June	Ostrobothnia	Mustikkalampi	172	Timelapse	24	0
707	2020	June	Ostrobothnia	Mustikkalampi	173	Motion sensor	24	0
708	2020	June	Ostrobothnia	Mustikkalampi	173	Timelapse	24	0
709	2020	June	Ostrobothnia	Mustikkalampi	174	Motion sensor	24	0
710	2020	June	Ostrobothnia	Mustikkalampi	174	Timelapse	24	0
711	2020	June	Ostrobothnia	Mustikkalampi	175	Motion sensor	24	0
712	2020	June	Ostrobothnia	Mustikkalampi	175	Timelapse	24	0
713	2020	June	Ostrobothnia	Mustikkalampi	176	Motion sensor	24	0
714	2020	June	Ostrobothnia	Mustikkalampi	176	Timelapse	24	0
715	2020	June	Ostrobothnia	Mustikkalampi	177	Motion sensor	24	0
716	2020	June	Ostrobothnia	Mustikkalampi	177	Timelapse	24	0
717	2020	June	Ostrobothnia	Mustikkalampi	178	Motion sensor	24	0
718	2020	June	Ostrobothnia	Mustikkalampi	178	Timelapse	24	0
719	2020	June	Ostrobothnia	Mustikkalampi	179	Motion sensor	24	0
720	2020	June	Ostrobothnia	Mustikkalampi	179	Timelapse	24	0
721	2020	June	Ostrobothnia	Mustikkalampi	180	Motion sensor	24	0
722	2020	June	Ostrobothnia	Mustikkalampi	180	Timelapse	24	0
723	2020	June	Ostrobothnia	Mustikkalampi	181	Motion sensor	24	101
724	2020	June	Ostrobothnia	Mustikkalampi	181	Timelapse	24	23
725	2020	June	Ostrobothnia	Mustikkalampi	182	Motion sensor	24	0
726	2020	June	Ostrobothnia	Mustikkalampi	182	Timelapse	24	0
727	2020	July	Ostrobothnia	Mustikkalampi	183	Motion sensor	24	0
728	2020	July	Ostrobothnia	Mustikkalampi	183	Timelapse	24	0
729	2020	July	Ostrobothnia	Mustikkalampi	184	Motion sensor	24	0
730	2020	July	Ostrobothnia	Mustikkalampi	184	Timelapse	24	0
731	2020	July	Ostrobothnia	Mustikkalampi	185	Motion sensor	24	0
732	2020	July	Ostrobothnia	Mustikkalampi	185	Timelapse	24	0
733	2020	July	Ostrobothnia	Mustikkalampi	186	Motion sensor	24	0
734	2020	July	Ostrobothnia	Mustikkalampi	186	Timelapse	24	14
735	2020	July	Ostrobothnia	Mustikkalampi	187	Motion sensor	24	0
736	2020	July	Ostrobothnia	Mustikkalampi	187	Timelapse	24	0
737	2020	July	Ostrobothnia	Mustikkalampi	188	Motion sensor	24	0
738	2020	July	Ostrobothnia	Mustikkalampi	188	Timelapse	24	0
739	2020	July	Ostrobothnia	Mustikkalampi	189	Motion sensor	24	0
740	2020	July	Ostrobothnia	Mustikkalampi	189	Timelapse	24	0
741	2020	July	Ostrobothnia	Mustikkalampi	190	Motion sensor	24	0
742	2020	July	Ostrobothnia	Mustikkalampi	190	Timelapse	24	2
743	2020	July	Ostrobothnia	Mustikkalampi	191	Motion sensor	24	3
744	2020	July	Ostrobothnia	Mustikkalampi	191	Timelapse	24	0
745	2020	July	Ostrobothnia	Mustikkalampi	192	Motion sensor	24	0
746	2020	July	Ostrobothnia	Mustikkalampi	192	Timelapse	24	0
747	2020	July	Ostrobothnia	Mustikkalampi	193	Motion sensor	24	0
748	2020	July	Ostrobothnia	Mustikkalampi	193	Timelapse	24	0
749	2020	July	Ostrobothnia	Mustikkalampi	194	Motion sensor	24	34
750	2020	July	Ostrobothnia	Mustikkalampi	194	Timelapse	24	31
751	2020	July	Ostrobothnia	Mustikkalampi	195	Motion sensor	24	0
752	2020	July	Ostrobothnia	Mustikkalampi	195	Timelapse	24	0
753	2020	July	Ostrobothnia	Mustikkalampi	196	Motion sensor	24	5
754	2020	July	Ostrobothnia	Mustikkalampi	196	Timelapse	24	0
755	2020	July	Ostrobothnia	Mustikkalampi	197	Motion sensor	24	1
756	2020	July	Ostrobothnia	Mustikkalampi	197	Timelapse	24	0
757	2020	July	Ostrobothnia	Mustikkalampi	198	Motion sensor	24	7
758	2020	July	Ostrobothnia	Mustikkalampi	198	Timelapse	24	0
759	2020	July	Ostrobothnia	Mustikkalampi	199	Motion sensor	24	0
760	2020	July	Ostrobothnia	Mustikkalampi	199	Timelapse	24	0
761	2020	July	Ostrobothnia	Mustikkalampi	200	Motion sensor	24	0
762	2020	July	Ostrobothnia	Mustikkalampi	200	Timelapse	24	19
763	2020	July	Ostrobothnia	Mustikkalampi	201	Motion sensor	24	4
764	2020	July	Ostrobothnia	Mustikkalampi	201	Timelapse	24	5
765	2020	July	Ostrobothnia	Mustikkalampi	202	Motion sensor	24	0
766	2020	July	Ostrobothnia	Mustikkalampi	202	Timelapse	19	0
767	2020	July	Ostrobothnia	Mustikkalampi	203	Motion sensor	24	0
768	2020	July	Ostrobothnia	Mustikkalampi	203	Timelapse	12	0
769	2020	July	Ostrobothnia	Mustikkalampi	204	Motion sensor	24	0
770	2020	July	Ostrobothnia	Mustikkalampi	204	Timelapse	12	0
771	2020	July	Ostrobothnia	Mustikkalampi	205	Motion sensor	24	0
772	2020	July	Ostrobothnia	Mustikkalampi	205	Timelapse	12	0
773	2020	July	Ostrobothnia	Mustikkalampi	206	Motion sensor	24	0
774	2020	July	Ostrobothnia	Mustikkalampi	206	Timelapse	12	0
775	2020	July	Ostrobothnia	Mustikkalampi	207	Motion sensor	24	0
776	2020	July	Ostrobothnia	Mustikkalampi	207	Timelapse	12	0
777	2020	July	Ostrobothnia	Mustikkalampi	208	Motion sensor	24	0
778	2020	July	Ostrobothnia	Mustikkalampi	208	Timelapse	12	0
779	2020	July	Ostrobothnia	Mustikkalampi	209	Motion sensor	24	10
780	2020	July	Ostrobothnia	Mustikkalampi	209	Timelapse	12	8
781	2020	July	Ostrobothnia	Mustikkalampi	210	Motion sensor	24	0
782	2020	July	Ostrobothnia	Mustikkalampi	210	Timelapse	12	0
783	2020	July	Ostrobothnia	Mustikkalampi	211	Motion sensor	24	5
784	2020	July	Ostrobothnia	Mustikkalampi	211	Timelapse	12	9
785	2020	July	Ostrobothnia	Mustikkalampi	212	Motion sensor	24	0
786	2020	July	Ostrobothnia	Mustikkalampi	212	Timelapse	12	0
787	2020	July	Ostrobothnia	Mustikkalampi	213	Motion sensor	24	0
788	2020	July	Ostrobothnia	Mustikkalampi	213	Timelapse	12	0
789	2020	August	Ostrobothnia	Mustikkalampi	214	Motion sensor	24	0
790	2020	August	Ostrobothnia	Mustikkalampi	214	Timelapse	12	0
791	2020	August	Ostrobothnia	Mustikkalampi	215	Motion sensor	24	4
792	2020	August	Ostrobothnia	Mustikkalampi	215	Timelapse	12	0
793	2020	August	Ostrobothnia	Mustikkalampi	216	Motion sensor	24	5
794	2020	August	Ostrobothnia	Mustikkalampi	216	Timelapse	12	0
795	2020	August	Ostrobothnia	Mustikkalampi	217	Motion sensor	24	0
796	2020	August	Ostrobothnia	Mustikkalampi	217	Timelapse	12	0
797	2020	August	Ostrobothnia	Mustikkalampi	218	Motion sensor	24	0
798	2020	August	Ostrobothnia	Mustikkalampi	218	Timelapse	12	0
799	2020	August	Ostrobothnia	Mustikkalampi	219	Motion sensor	24	0
800	2020	August	Ostrobothnia	Mustikkalampi	219	Timelapse	12	0
801	2020	August	Ostrobothnia	Mustikkalampi	220	Motion sensor	24	0
802	2020	August	Ostrobothnia	Mustikkalampi	220	Timelapse	12	0
803	2020	August	Ostrobothnia	Mustikkalampi	221	Motion sensor	24	0
804	2020	August	Ostrobothnia	Mustikkalampi	221	Timelapse	12	0
805	2020	August	Ostrobothnia	Mustikkalampi	222	Motion sensor	24	0
806	2020	August	Ostrobothnia	Mustikkalampi	222	Timelapse	12	0
807	2020	August	Ostrobothnia	Mustikkalampi	223	Motion sensor	24	0
808	2020	August	Ostrobothnia	Mustikkalampi	223	Timelapse	12	0
809	2020	August	Ostrobothnia	Mustikkalampi	224	Motion sensor	24	0
810	2020	August	Ostrobothnia	Mustikkalampi	224	Timelapse	12	0
811	2020	August	Ostrobothnia	Mustikkalampi	225	Motion sensor	24	0
812	2020	August	Ostrobothnia	Mustikkalampi	225	Timelapse	12	0
813	2020	August	Ostrobothnia	Mustikkalampi	226	Motion sensor	24	0
814	2020	August	Ostrobothnia	Mustikkalampi	226	Timelapse	12	0
815	2020	August	Ostrobothnia	Mustikkalampi	227	Motion sensor	24	0
816	2020	August	Ostrobothnia	Mustikkalampi	227	Timelapse	12	0
817	2020	August	Ostrobothnia	Mustikkalampi	228	Motion sensor	24	0
818	2020	August	Ostrobothnia	Mustikkalampi	228	Timelapse	12	0
819	2020	August	Ostrobothnia	Mustikkalampi	229	Motion sensor	24	0
820	2020	August	Ostrobothnia	Mustikkalampi	229	Timelapse	12	0
821	2020	August	Ostrobothnia	Mustikkalampi	230	Motion sensor	24	0
822	2020	August	Ostrobothnia	Mustikkalampi	230	Timelapse	12	0
823	2020	August	Ostrobothnia	Mustikkalampi	231	Motion sensor	24	0
824	2020	August	Ostrobothnia	Mustikkalampi	231	Timelapse	12	0
825	2020	August	Ostrobothnia	Mustikkalampi	232	Motion sensor	24	0
826	2020	August	Ostrobothnia	Mustikkalampi	232	Timelapse	12	0
827	2020	August	Ostrobothnia	Mustikkalampi	233	Motion sensor	10	0
828	2020	August	Ostrobothnia	Mustikkalampi	233	Timelapse	5	0
829	2020	June	Ostrobothnia	Niitty-Koivulampi	169	Motion sensor	8	0
830	2020	June	Ostrobothnia	Niitty-Koivulampi	169	Timelapse	8	0
831	2020	June	Ostrobothnia	Niitty-Koivulampi	170	Motion sensor	12	0
832	2020	June	Ostrobothnia	Niitty-Koivulampi	170	Timelapse	12	0
833	2020	June	Ostrobothnia	Niitty-Koivulampi	171	Motion sensor	12	0
834	2020	June	Ostrobothnia	Niitty-Koivulampi	171	Timelapse	12	0
835	2020	June	Ostrobothnia	Niitty-Koivulampi	172	Motion sensor	12	0
836	2020	June	Ostrobothnia	Niitty-Koivulampi	172	Timelapse	12	0
837	2020	June	Ostrobothnia	Niitty-Koivulampi	173	Motion sensor	12	7
838	2020	June	Ostrobothnia	Niitty-Koivulampi	173	Timelapse	12	0
839	2020	June	Ostrobothnia	Niitty-Koivulampi	174	Motion sensor	12	2
840	2020	June	Ostrobothnia	Niitty-Koivulampi	174	Timelapse	12	0
841	2020	June	Ostrobothnia	Niitty-Koivulampi	175	Motion sensor	12	6
842	2020	June	Ostrobothnia	Niitty-Koivulampi	175	Timelapse	12	26
843	2020	June	Ostrobothnia	Niitty-Koivulampi	176	Motion sensor	12	8
844	2020	June	Ostrobothnia	Niitty-Koivulampi	176	Timelapse	12	12
845	2020	June	Ostrobothnia	Niitty-Koivulampi	177	Motion sensor	12	1
846	2020	June	Ostrobothnia	Niitty-Koivulampi	177	Timelapse	12	8
847	2020	June	Ostrobothnia	Niitty-Koivulampi	178	Motion sensor	12	5
848	2020	June	Ostrobothnia	Niitty-Koivulampi	178	Timelapse	12	12
849	2020	June	Ostrobothnia	Niitty-Koivulampi	179	Motion sensor	12	1
850	2020	June	Ostrobothnia	Niitty-Koivulampi	179	Timelapse	12	7
851	2020	June	Ostrobothnia	Niitty-Koivulampi	180	Motion sensor	12	0
852	2020	June	Ostrobothnia	Niitty-Koivulampi	180	Timelapse	12	0
853	2020	June	Ostrobothnia	Niitty-Koivulampi	181	Motion sensor	12	16
854	2020	June	Ostrobothnia	Niitty-Koivulampi	181	Timelapse	12	8
855	2020	June	Ostrobothnia	Niitty-Koivulampi	182	Motion sensor	12	5
856	2020	June	Ostrobothnia	Niitty-Koivulampi	182	Timelapse	12	5
857	2020	July	Ostrobothnia	Niitty-Koivulampi	183	Motion sensor	12	3
858	2020	July	Ostrobothnia	Niitty-Koivulampi	183	Timelapse	12	7
859	2020	July	Ostrobothnia	Niitty-Koivulampi	184	Motion sensor	12	0
860	2020	July	Ostrobothnia	Niitty-Koivulampi	184	Timelapse	12	0
861	2020	July	Ostrobothnia	Niitty-Koivulampi	185	Motion sensor	12	0
862	2020	July	Ostrobothnia	Niitty-Koivulampi	185	Timelapse	12	0
863	2020	July	Ostrobothnia	Niitty-Koivulampi	186	Motion sensor	12	0
864	2020	July	Ostrobothnia	Niitty-Koivulampi	186	Timelapse	12	0
865	2020	July	Ostrobothnia	Niitty-Koivulampi	187	Motion sensor	12	0
866	2020	July	Ostrobothnia	Niitty-Koivulampi	187	Timelapse	12	0
867	2020	July	Ostrobothnia	Niitty-Koivulampi	188	Motion sensor	12	1
868	2020	July	Ostrobothnia	Niitty-Koivulampi	188	Timelapse	12	0
869	2020	July	Ostrobothnia	Niitty-Koivulampi	189	Motion sensor	12	0
870	2020	July	Ostrobothnia	Niitty-Koivulampi	189	Timelapse	12	0
871	2020	July	Ostrobothnia	Niitty-Koivulampi	190	Motion sensor	12	0
872	2020	July	Ostrobothnia	Niitty-Koivulampi	190	Timelapse	12	0
873	2020	July	Ostrobothnia	Niitty-Koivulampi	191	Motion sensor	12	0
874	2020	July	Ostrobothnia	Niitty-Koivulampi	191	Timelapse	12	0
875	2020	July	Ostrobothnia	Niitty-Koivulampi	192	Motion sensor	12	0
876	2020	July	Ostrobothnia	Niitty-Koivulampi	192	Timelapse	12	0
877	2020	July	Ostrobothnia	Niitty-Koivulampi	193	Motion sensor	12	0
878	2020	July	Ostrobothnia	Niitty-Koivulampi	193	Timelapse	12	0
879	2020	July	Ostrobothnia	Niitty-Koivulampi	194	Motion sensor	12	0
880	2020	July	Ostrobothnia	Niitty-Koivulampi	194	Timelapse	12	0
881	2020	July	Ostrobothnia	Niitty-Koivulampi	195	Motion sensor	12	0
882	2020	July	Ostrobothnia	Niitty-Koivulampi	195	Timelapse	12	0
883	2020	July	Ostrobothnia	Niitty-Koivulampi	196	Motion sensor	12	0
884	2020	July	Ostrobothnia	Niitty-Koivulampi	196	Timelapse	12	0
885	2020	July	Ostrobothnia	Niitty-Koivulampi	197	Motion sensor	12	0
886	2020	July	Ostrobothnia	Niitty-Koivulampi	197	Timelapse	12	0
887	2020	July	Ostrobothnia	Niitty-Koivulampi	198	Motion sensor	12	0
888	2020	July	Ostrobothnia	Niitty-Koivulampi	198	Timelapse	12	0
889	2020	July	Ostrobothnia	Niitty-Koivulampi	199	Motion sensor	12	0
890	2020	July	Ostrobothnia	Niitty-Koivulampi	199	Timelapse	12	0
891	2020	July	Ostrobothnia	Niitty-Koivulampi	200	Motion sensor	12	0
892	2020	July	Ostrobothnia	Niitty-Koivulampi	200	Timelapse	12	0
893	2020	July	Ostrobothnia	Niitty-Koivulampi	201	Motion sensor	12	0
894	2020	July	Ostrobothnia	Niitty-Koivulampi	201	Timelapse	12	0
895	2020	July	Ostrobothnia	Niitty-Koivulampi	202	Motion sensor	12	0
896	2020	July	Ostrobothnia	Niitty-Koivulampi	202	Timelapse	12	0
897	2020	July	Ostrobothnia	Niitty-Koivulampi	203	Motion sensor	12	0
898	2020	July	Ostrobothnia	Niitty-Koivulampi	203	Timelapse	12	0
899	2020	July	Ostrobothnia	Niitty-Koivulampi	204	Motion sensor	12	0
900	2020	July	Ostrobothnia	Niitty-Koivulampi	204	Timelapse	12	0
901	2020	July	Ostrobothnia	Niitty-Koivulampi	205	Motion sensor	12	0
902	2020	July	Ostrobothnia	Niitty-Koivulampi	205	Timelapse	12	0
903	2020	July	Ostrobothnia	Niitty-Koivulampi	206	Motion sensor	12	0
904	2020	July	Ostrobothnia	Niitty-Koivulampi	206	Timelapse	12	0
905	2020	July	Ostrobothnia	Niitty-Koivulampi	207	Motion sensor	12	0
906	2020	July	Ostrobothnia	Niitty-Koivulampi	207	Timelapse	12	0
907	2020	July	Ostrobothnia	Niitty-Koivulampi	208	Motion sensor	12	0
908	2020	July	Ostrobothnia	Niitty-Koivulampi	208	Timelapse	12	0
909	2020	July	Ostrobothnia	Niitty-Koivulampi	209	Motion sensor	12	0
910	2020	July	Ostrobothnia	Niitty-Koivulampi	209	Timelapse	12	0
911	2020	July	Ostrobothnia	Niitty-Koivulampi	210	Motion sensor	12	0
912	2020	July	Ostrobothnia	Niitty-Koivulampi	210	Timelapse	12	0
913	2020	July	Ostrobothnia	Niitty-Koivulampi	211	Motion sensor	12	0
914	2020	July	Ostrobothnia	Niitty-Koivulampi	211	Timelapse	12	0
915	2020	July	Ostrobothnia	Niitty-Koivulampi	212	Motion sensor	12	0
916	2020	July	Ostrobothnia	Niitty-Koivulampi	212	Timelapse	12	0
917	2020	July	Ostrobothnia	Niitty-Koivulampi	213	Motion sensor	12	0
918	2020	July	Ostrobothnia	Niitty-Koivulampi	213	Timelapse	12	0
919	2020	August	Ostrobothnia	Niitty-Koivulampi	214	Motion sensor	12	0
920	2020	August	Ostrobothnia	Niitty-Koivulampi	214	Timelapse	12	0
921	2020	August	Ostrobothnia	Niitty-Koivulampi	215	Motion sensor	12	0
922	2020	August	Ostrobothnia	Niitty-Koivulampi	215	Timelapse	12	0
923	2020	August	Ostrobothnia	Niitty-Koivulampi	216	Motion sensor	12	0
924	2020	August	Ostrobothnia	Niitty-Koivulampi	216	Timelapse	12	0
925	2020	August	Ostrobothnia	Niitty-Koivulampi	217	Motion sensor	12	0
926	2020	August	Ostrobothnia	Niitty-Koivulampi	217	Timelapse	12	0
927	2020	August	Ostrobothnia	Niitty-Koivulampi	218	Motion sensor	12	0
928	2020	August	Ostrobothnia	Niitty-Koivulampi	218	Timelapse	12	0
929	2020	August	Ostrobothnia	Niitty-Koivulampi	219	Motion sensor	12	0
930	2020	August	Ostrobothnia	Niitty-Koivulampi	219	Timelapse	12	0
931	2020	August	Ostrobothnia	Niitty-Koivulampi	220	Motion sensor	12	0
932	2020	August	Ostrobothnia	Niitty-Koivulampi	220	Timelapse	12	0
933	2020	August	Ostrobothnia	Niitty-Koivulampi	221	Motion sensor	12	0
934	2020	August	Ostrobothnia	Niitty-Koivulampi	221	Timelapse	12	0
935	2020	August	Ostrobothnia	Niitty-Koivulampi	222	Motion sensor	12	0
936	2020	August	Ostrobothnia	Niitty-Koivulampi	222	Timelapse	12	0
937	2020	August	Ostrobothnia	Niitty-Koivulampi	223	Motion sensor	12	0
938	2020	August	Ostrobothnia	Niitty-Koivulampi	223	Timelapse	12	0
939	2020	August	Ostrobothnia	Niitty-Koivulampi	224	Motion sensor	12	0
940	2020	August	Ostrobothnia	Niitty-Koivulampi	224	Timelapse	12	0
941	2020	August	Ostrobothnia	Niitty-Koivulampi	225	Motion sensor	12	0
942	2020	August	Ostrobothnia	Niitty-Koivulampi	225	Timelapse	12	0
943	2020	August	Ostrobothnia	Niitty-Koivulampi	226	Motion sensor	12	0
944	2020	August	Ostrobothnia	Niitty-Koivulampi	226	Timelapse	12	0
945	2020	August	Ostrobothnia	Niitty-Koivulampi	227	Motion sensor	12	0
946	2020	August	Ostrobothnia	Niitty-Koivulampi	227	Timelapse	12	0
947	2020	August	Ostrobothnia	Niitty-Koivulampi	228	Motion sensor	12	0
948	2020	August	Ostrobothnia	Niitty-Koivulampi	228	Timelapse	12	0
949	2020	August	Ostrobothnia	Niitty-Koivulampi	229	Motion sensor	12	0
950	2020	August	Ostrobothnia	Niitty-Koivulampi	229	Timelapse	12	0
951	2020	August	Ostrobothnia	Niitty-Koivulampi	230	Motion sensor	12	0
952	2020	August	Ostrobothnia	Niitty-Koivulampi	230	Timelapse	12	0
953	2020	August	Ostrobothnia	Niitty-Koivulampi	231	Motion sensor	12	0
954	2020	August	Ostrobothnia	Niitty-Koivulampi	231	Timelapse	12	0
955	2020	August	Ostrobothnia	Niitty-Koivulampi	232	Motion sensor	12	0
956	2020	August	Ostrobothnia	Niitty-Koivulampi	232	Timelapse	12	0
957	2020	August	Ostrobothnia	Niitty-Koivulampi	233	Motion sensor	12	0
958	2020	August	Ostrobothnia	Niitty-Koivulampi	233	Timelapse	12	0
959	2020	August	Ostrobothnia	Niitty-Koivulampi	234	Motion sensor	4	0
960	2020	August	Ostrobothnia	Niitty-Koivulampi	234	Timelapse	4	0
961	2020	June	Ostrobothnia	Onki-Koivulampi	169	Motion sensor	16	0
962	2020	June	Ostrobothnia	Onki-Koivulampi	169	Timelapse	16	0
963	2020	June	Ostrobothnia	Onki-Koivulampi	170	Motion sensor	24	0
964	2020	June	Ostrobothnia	Onki-Koivulampi	170	Timelapse	24	0
965	2020	June	Ostrobothnia	Onki-Koivulampi	171	Motion sensor	24	0
966	2020	June	Ostrobothnia	Onki-Koivulampi	171	Timelapse	24	0
967	2020	June	Ostrobothnia	Onki-Koivulampi	172	Motion sensor	24	0
968	2020	June	Ostrobothnia	Onki-Koivulampi	172	Timelapse	24	0
969	2020	June	Ostrobothnia	Onki-Koivulampi	173	Motion sensor	24	0
970	2020	June	Ostrobothnia	Onki-Koivulampi	173	Timelapse	24	0
971	2020	June	Ostrobothnia	Onki-Koivulampi	174	Motion sensor	24	0
972	2020	June	Ostrobothnia	Onki-Koivulampi	174	Timelapse	24	0
973	2020	June	Ostrobothnia	Onki-Koivulampi	175	Motion sensor	24	0
974	2020	June	Ostrobothnia	Onki-Koivulampi	175	Timelapse	24	0
975	2020	June	Ostrobothnia	Onki-Koivulampi	176	Motion sensor	24	0
976	2020	June	Ostrobothnia	Onki-Koivulampi	176	Timelapse	24	0
977	2020	June	Ostrobothnia	Onki-Koivulampi	177	Motion sensor	24	0
978	2020	June	Ostrobothnia	Onki-Koivulampi	177	Timelapse	24	0
979	2020	June	Ostrobothnia	Onki-Koivulampi	178	Motion sensor	24	0
980	2020	June	Ostrobothnia	Onki-Koivulampi	178	Timelapse	24	0
981	2020	June	Ostrobothnia	Onki-Koivulampi	179	Motion sensor	24	12
982	2020	June	Ostrobothnia	Onki-Koivulampi	179	Timelapse	24	7
983	2020	June	Ostrobothnia	Onki-Koivulampi	180	Motion sensor	24	7
984	2020	June	Ostrobothnia	Onki-Koivulampi	180	Timelapse	24	22
985	2020	June	Ostrobothnia	Onki-Koivulampi	181	Motion sensor	24	9
986	2020	June	Ostrobothnia	Onki-Koivulampi	181	Timelapse	24	0
987	2020	June	Ostrobothnia	Onki-Koivulampi	182	Motion sensor	24	0
988	2020	June	Ostrobothnia	Onki-Koivulampi	182	Timelapse	24	0
989	2020	July	Ostrobothnia	Onki-Koivulampi	183	Motion sensor	24	13
990	2020	July	Ostrobothnia	Onki-Koivulampi	183	Timelapse	18	0
991	2020	July	Ostrobothnia	Onki-Koivulampi	184	Motion sensor	24	0
992	2020	July	Ostrobothnia	Onki-Koivulampi	184	Timelapse	12	6
993	2020	July	Ostrobothnia	Onki-Koivulampi	185	Motion sensor	24	0
994	2020	July	Ostrobothnia	Onki-Koivulampi	185	Timelapse	12	6
995	2020	July	Ostrobothnia	Onki-Koivulampi	186	Motion sensor	24	6
996	2020	July	Ostrobothnia	Onki-Koivulampi	186	Timelapse	12	0
997	2020	July	Ostrobothnia	Onki-Koivulampi	187	Motion sensor	24	0
998	2020	July	Ostrobothnia	Onki-Koivulampi	187	Timelapse	12	0
999	2020	July	Ostrobothnia	Onki-Koivulampi	188	Motion sensor	24	0
1000	2020	July	Ostrobothnia	Onki-Koivulampi	188	Timelapse	12	0
1001	2020	July	Ostrobothnia	Onki-Koivulampi	189	Motion sensor	24	6
1002	2020	July	Ostrobothnia	Onki-Koivulampi	189	Timelapse	12	5
1003	2020	July	Ostrobothnia	Onki-Koivulampi	190	Motion sensor	24	0
1004	2020	July	Ostrobothnia	Onki-Koivulampi	190	Timelapse	12	0
1005	2020	July	Ostrobothnia	Onki-Koivulampi	191	Motion sensor	24	2
1006	2020	July	Ostrobothnia	Onki-Koivulampi	191	Timelapse	12	0
1007	2020	July	Ostrobothnia	Onki-Koivulampi	192	Motion sensor	24	0
1008	2020	July	Ostrobothnia	Onki-Koivulampi	192	Timelapse	12	0
1009	2020	July	Ostrobothnia	Onki-Koivulampi	193	Motion sensor	24	4
1010	2020	July	Ostrobothnia	Onki-Koivulampi	193	Timelapse	12	0
1011	2020	July	Ostrobothnia	Onki-Koivulampi	194	Motion sensor	24	4
1012	2020	July	Ostrobothnia	Onki-Koivulampi	194	Timelapse	12	0
1013	2020	July	Ostrobothnia	Onki-Koivulampi	195	Motion sensor	24	4
1014	2020	July	Ostrobothnia	Onki-Koivulampi	195	Timelapse	12	0
1015	2020	July	Ostrobothnia	Onki-Koivulampi	196	Motion sensor	24	0
1016	2020	July	Ostrobothnia	Onki-Koivulampi	196	Timelapse	12	0
1017	2020	July	Ostrobothnia	Onki-Koivulampi	197	Motion sensor	24	0
1018	2020	July	Ostrobothnia	Onki-Koivulampi	197	Timelapse	12	0
1019	2020	July	Ostrobothnia	Onki-Koivulampi	198	Motion sensor	24	0
1020	2020	July	Ostrobothnia	Onki-Koivulampi	198	Timelapse	12	0
1021	2020	July	Ostrobothnia	Onki-Koivulampi	199	Motion sensor	24	0
1022	2020	July	Ostrobothnia	Onki-Koivulampi	199	Timelapse	12	0
1023	2020	July	Ostrobothnia	Onki-Koivulampi	200	Motion sensor	24	0
1024	2020	July	Ostrobothnia	Onki-Koivulampi	200	Timelapse	12	0
1025	2020	July	Ostrobothnia	Onki-Koivulampi	201	Motion sensor	24	0
1026	2020	July	Ostrobothnia	Onki-Koivulampi	201	Timelapse	12	0
1027	2020	July	Ostrobothnia	Onki-Koivulampi	202	Motion sensor	24	0
1028	2020	July	Ostrobothnia	Onki-Koivulampi	202	Timelapse	12	0
1029	2020	July	Ostrobothnia	Onki-Koivulampi	203	Motion sensor	24	0
1030	2020	July	Ostrobothnia	Onki-Koivulampi	203	Timelapse	12	0
1031	2020	July	Ostrobothnia	Onki-Koivulampi	204	Motion sensor	24	0
1032	2020	July	Ostrobothnia	Onki-Koivulampi	204	Timelapse	12	0
1033	2020	July	Ostrobothnia	Onki-Koivulampi	205	Motion sensor	24	0
1034	2020	July	Ostrobothnia	Onki-Koivulampi	205	Timelapse	12	0
1035	2020	July	Ostrobothnia	Onki-Koivulampi	206	Motion sensor	24	0
1036	2020	July	Ostrobothnia	Onki-Koivulampi	206	Timelapse	12	0
1037	2020	July	Ostrobothnia	Onki-Koivulampi	207	Motion sensor	24	0
1038	2020	July	Ostrobothnia	Onki-Koivulampi	207	Timelapse	12	0
1039	2020	July	Ostrobothnia	Onki-Koivulampi	208	Motion sensor	24	0
1040	2020	July	Ostrobothnia	Onki-Koivulampi	208	Timelapse	12	0
1041	2020	July	Ostrobothnia	Onki-Koivulampi	209	Motion sensor	24	0
1042	2020	July	Ostrobothnia	Onki-Koivulampi	209	Timelapse	12	0
1043	2020	July	Ostrobothnia	Onki-Koivulampi	210	Motion sensor	24	0
1044	2020	July	Ostrobothnia	Onki-Koivulampi	210	Timelapse	12	0
1045	2020	July	Ostrobothnia	Onki-Koivulampi	211	Motion sensor	24	0
1046	2020	July	Ostrobothnia	Onki-Koivulampi	211	Timelapse	12	0
1047	2020	July	Ostrobothnia	Onki-Koivulampi	212	Motion sensor	24	0
1048	2020	July	Ostrobothnia	Onki-Koivulampi	212	Timelapse	12	0
1049	2020	July	Ostrobothnia	Onki-Koivulampi	213	Motion sensor	24	24
1050	2020	July	Ostrobothnia	Onki-Koivulampi	213	Timelapse	12	21
1051	2020	August	Ostrobothnia	Onki-Koivulampi	214	Motion sensor	24	0
1052	2020	August	Ostrobothnia	Onki-Koivulampi	214	Timelapse	12	0
1053	2020	August	Ostrobothnia	Onki-Koivulampi	215	Motion sensor	24	5
1054	2020	August	Ostrobothnia	Onki-Koivulampi	215	Timelapse	12	12
1055	2020	August	Ostrobothnia	Onki-Koivulampi	216	Motion sensor	24	0
1056	2020	August	Ostrobothnia	Onki-Koivulampi	216	Timelapse	12	0
1057	2020	August	Ostrobothnia	Onki-Koivulampi	217	Motion sensor	24	0
1058	2020	August	Ostrobothnia	Onki-Koivulampi	217	Timelapse	12	0
1059	2020	August	Ostrobothnia	Onki-Koivulampi	218	Motion sensor	24	0
1060	2020	August	Ostrobothnia	Onki-Koivulampi	218	Timelapse	12	0
1061	2020	August	Ostrobothnia	Onki-Koivulampi	219	Motion sensor	24	0
1062	2020	August	Ostrobothnia	Onki-Koivulampi	219	Timelapse	12	0
1063	2020	August	Ostrobothnia	Onki-Koivulampi	220	Motion sensor	24	0
1064	2020	August	Ostrobothnia	Onki-Koivulampi	220	Timelapse	12	0
1065	2020	August	Ostrobothnia	Onki-Koivulampi	221	Motion sensor	24	0
1066	2020	August	Ostrobothnia	Onki-Koivulampi	221	Timelapse	12	0
1067	2020	August	Ostrobothnia	Onki-Koivulampi	222	Motion sensor	24	0
1068	2020	August	Ostrobothnia	Onki-Koivulampi	222	Timelapse	12	0
1069	2020	August	Ostrobothnia	Onki-Koivulampi	223	Motion sensor	24	0
1070	2020	August	Ostrobothnia	Onki-Koivulampi	223	Timelapse	12	0
1071	2020	August	Ostrobothnia	Onki-Koivulampi	224	Motion sensor	24	0
1072	2020	August	Ostrobothnia	Onki-Koivulampi	224	Timelapse	12	0
1073	2020	August	Ostrobothnia	Onki-Koivulampi	225	Motion sensor	24	0
1074	2020	August	Ostrobothnia	Onki-Koivulampi	225	Timelapse	12	0
1075	2020	August	Ostrobothnia	Onki-Koivulampi	226	Motion sensor	24	0
1076	2020	August	Ostrobothnia	Onki-Koivulampi	226	Timelapse	12	0
1077	2020	August	Ostrobothnia	Onki-Koivulampi	227	Motion sensor	24	0
1078	2020	August	Ostrobothnia	Onki-Koivulampi	227	Timelapse	12	0
1079	2020	August	Ostrobothnia	Onki-Koivulampi	228	Motion sensor	24	0
1080	2020	August	Ostrobothnia	Onki-Koivulampi	228	Timelapse	12	0
1081	2020	August	Ostrobothnia	Onki-Koivulampi	229	Motion sensor	24	0
1082	2020	August	Ostrobothnia	Onki-Koivulampi	229	Timelapse	12	0
1083	2020	August	Ostrobothnia	Onki-Koivulampi	230	Motion sensor	24	0
1084	2020	August	Ostrobothnia	Onki-Koivulampi	230	Timelapse	12	0
1085	2020	August	Ostrobothnia	Onki-Koivulampi	231	Motion sensor	24	0
1086	2020	August	Ostrobothnia	Onki-Koivulampi	231	Timelapse	12	0
1087	2020	August	Ostrobothnia	Onki-Koivulampi	232	Motion sensor	24	0
1088	2020	August	Ostrobothnia	Onki-Koivulampi	232	Timelapse	12	0
1089	2020	August	Ostrobothnia	Onki-Koivulampi	233	Motion sensor	24	0
1090	2020	August	Ostrobothnia	Onki-Koivulampi	233	Timelapse	12	18
1091	2020	August	Ostrobothnia	Onki-Koivulampi	234	Motion sensor	8	0
1092	2020	August	Ostrobothnia	Onki-Koivulampi	234	Timelapse	4	0
1093	2020	June	Ostrobothnia	Pieni Mustikkalampi	167	Motion sensor	13	0
1094	2020	June	Ostrobothnia	Pieni Mustikkalampi	167	Timelapse	12	2
1095	2020	June	Ostrobothnia	Pieni Mustikkalampi	168	Motion sensor	24	0
1096	2020	June	Ostrobothnia	Pieni Mustikkalampi	168	Timelapse	24	0
1097	2020	June	Ostrobothnia	Pieni Mustikkalampi	169	Motion sensor	24	0
1098	2020	June	Ostrobothnia	Pieni Mustikkalampi	169	Timelapse	24	0
1099	2020	June	Ostrobothnia	Pieni Mustikkalampi	170	Motion sensor	24	0
1100	2020	June	Ostrobothnia	Pieni Mustikkalampi	170	Timelapse	24	0
1101	2020	June	Ostrobothnia	Pieni Mustikkalampi	171	Motion sensor	24	0
1102	2020	June	Ostrobothnia	Pieni Mustikkalampi	171	Timelapse	24	0
1103	2020	June	Ostrobothnia	Pieni Mustikkalampi	172	Motion sensor	24	0
1104	2020	June	Ostrobothnia	Pieni Mustikkalampi	172	Timelapse	24	0
1105	2020	June	Ostrobothnia	Pieni Mustikkalampi	173	Motion sensor	24	0
1106	2020	June	Ostrobothnia	Pieni Mustikkalampi	173	Timelapse	24	0
1107	2020	June	Ostrobothnia	Pieni Mustikkalampi	174	Motion sensor	24	19
1108	2020	June	Ostrobothnia	Pieni Mustikkalampi	174	Timelapse	24	8
1109	2020	June	Ostrobothnia	Pieni Mustikkalampi	175	Motion sensor	24	0
1110	2020	June	Ostrobothnia	Pieni Mustikkalampi	175	Timelapse	24	10
1111	2020	June	Ostrobothnia	Pieni Mustikkalampi	176	Motion sensor	24	11
1112	2020	June	Ostrobothnia	Pieni Mustikkalampi	176	Timelapse	24	20
1113	2020	June	Ostrobothnia	Pieni Mustikkalampi	177	Motion sensor	24	0
1114	2020	June	Ostrobothnia	Pieni Mustikkalampi	177	Timelapse	24	0
1115	2020	June	Ostrobothnia	Pieni Mustikkalampi	178	Motion sensor	24	28
1116	2020	June	Ostrobothnia	Pieni Mustikkalampi	178	Timelapse	24	28
1117	2020	June	Ostrobothnia	Pieni Mustikkalampi	179	Motion sensor	24	8
1118	2020	June	Ostrobothnia	Pieni Mustikkalampi	179	Timelapse	24	13
1119	2020	June	Ostrobothnia	Pieni Mustikkalampi	180	Motion sensor	24	0
1120	2020	June	Ostrobothnia	Pieni Mustikkalampi	180	Timelapse	24	0
1121	2020	June	Ostrobothnia	Pieni Mustikkalampi	181	Motion sensor	24	0
1122	2020	June	Ostrobothnia	Pieni Mustikkalampi	181	Timelapse	24	0
1123	2020	June	Ostrobothnia	Pieni Mustikkalampi	182	Motion sensor	24	19
1124	2020	June	Ostrobothnia	Pieni Mustikkalampi	182	Timelapse	24	12
1125	2020	July	Ostrobothnia	Pieni Mustikkalampi	183	Motion sensor	24	7
1126	2020	July	Ostrobothnia	Pieni Mustikkalampi	183	Timelapse	24	0
1127	2020	July	Ostrobothnia	Pieni Mustikkalampi	184	Motion sensor	24	0
1128	2020	July	Ostrobothnia	Pieni Mustikkalampi	184	Timelapse	24	0
1129	2020	July	Ostrobothnia	Pieni Mustikkalampi	185	Motion sensor	24	0
1130	2020	July	Ostrobothnia	Pieni Mustikkalampi	185	Timelapse	24	0
1131	2020	July	Ostrobothnia	Pieni Mustikkalampi	186	Motion sensor	24	0
1132	2020	July	Ostrobothnia	Pieni Mustikkalampi	186	Timelapse	24	0
1133	2020	July	Ostrobothnia	Pieni Mustikkalampi	187	Motion sensor	24	0
1134	2020	July	Ostrobothnia	Pieni Mustikkalampi	187	Timelapse	24	11
1135	2020	July	Ostrobothnia	Pieni Mustikkalampi	188	Motion sensor	24	0
1136	2020	July	Ostrobothnia	Pieni Mustikkalampi	188	Timelapse	24	24
1137	2020	July	Ostrobothnia	Pieni Mustikkalampi	189	Motion sensor	24	0
1138	2020	July	Ostrobothnia	Pieni Mustikkalampi	189	Timelapse	24	0
1139	2020	July	Ostrobothnia	Pieni Mustikkalampi	190	Motion sensor	24	0
1140	2020	July	Ostrobothnia	Pieni Mustikkalampi	190	Timelapse	24	0
1141	2020	July	Ostrobothnia	Pieni Mustikkalampi	191	Motion sensor	24	0
1142	2020	July	Ostrobothnia	Pieni Mustikkalampi	191	Timelapse	24	0
1143	2020	July	Ostrobothnia	Pieni Mustikkalampi	192	Motion sensor	24	9
1144	2020	July	Ostrobothnia	Pieni Mustikkalampi	192	Timelapse	24	0
1145	2020	July	Ostrobothnia	Pieni Mustikkalampi	193	Motion sensor	24	0
1146	2020	July	Ostrobothnia	Pieni Mustikkalampi	193	Timelapse	24	0
1147	2020	July	Ostrobothnia	Pieni Mustikkalampi	194	Motion sensor	24	3
1148	2020	July	Ostrobothnia	Pieni Mustikkalampi	194	Timelapse	24	7
1149	2020	July	Ostrobothnia	Pieni Mustikkalampi	195	Motion sensor	24	0
1150	2020	July	Ostrobothnia	Pieni Mustikkalampi	195	Timelapse	24	0
1151	2020	July	Ostrobothnia	Pieni Mustikkalampi	196	Motion sensor	24	0
1152	2020	July	Ostrobothnia	Pieni Mustikkalampi	196	Timelapse	24	0
1153	2020	July	Ostrobothnia	Pieni Mustikkalampi	197	Motion sensor	24	0
1154	2020	July	Ostrobothnia	Pieni Mustikkalampi	197	Timelapse	24	0
1155	2020	July	Ostrobothnia	Pieni Mustikkalampi	198	Motion sensor	24	0
1156	2020	July	Ostrobothnia	Pieni Mustikkalampi	198	Timelapse	24	0
1157	2020	July	Ostrobothnia	Pieni Mustikkalampi	199	Motion sensor	24	0
1158	2020	July	Ostrobothnia	Pieni Mustikkalampi	199	Timelapse	24	0
1159	2020	July	Ostrobothnia	Pieni Mustikkalampi	200	Motion sensor	24	0
1160	2020	July	Ostrobothnia	Pieni Mustikkalampi	200	Timelapse	24	0
1161	2020	July	Ostrobothnia	Pieni Mustikkalampi	201	Motion sensor	24	0
1162	2020	July	Ostrobothnia	Pieni Mustikkalampi	201	Timelapse	24	0
1163	2020	July	Ostrobothnia	Pieni Mustikkalampi	202	Motion sensor	24	0
1164	2020	July	Ostrobothnia	Pieni Mustikkalampi	202	Timelapse	24	0
1165	2020	July	Ostrobothnia	Pieni Mustikkalampi	203	Motion sensor	24	0
1166	2020	July	Ostrobothnia	Pieni Mustikkalampi	203	Timelapse	24	0
1167	2020	July	Ostrobothnia	Pieni Mustikkalampi	204	Motion sensor	24	18
1168	2020	July	Ostrobothnia	Pieni Mustikkalampi	204	Timelapse	24	56
1169	2020	July	Ostrobothnia	Pieni Mustikkalampi	205	Motion sensor	24	27
1170	2020	July	Ostrobothnia	Pieni Mustikkalampi	205	Timelapse	24	64
1171	2020	July	Ostrobothnia	Pieni Mustikkalampi	206	Motion sensor	24	12
1172	2020	July	Ostrobothnia	Pieni Mustikkalampi	206	Timelapse	24	72
1173	2020	July	Ostrobothnia	Pieni Mustikkalampi	207	Motion sensor	24	0
1174	2020	July	Ostrobothnia	Pieni Mustikkalampi	207	Timelapse	24	67
1175	2020	July	Ostrobothnia	Pieni Mustikkalampi	208	Motion sensor	24	8
1176	2020	July	Ostrobothnia	Pieni Mustikkalampi	208	Timelapse	24	18
1177	2020	July	Ostrobothnia	Pieni Mustikkalampi	209	Motion sensor	24	0
1178	2020	July	Ostrobothnia	Pieni Mustikkalampi	209	Timelapse	24	0
1179	2020	July	Ostrobothnia	Pieni Mustikkalampi	210	Motion sensor	24	0
1180	2020	July	Ostrobothnia	Pieni Mustikkalampi	210	Timelapse	24	0
1181	2020	July	Ostrobothnia	Pieni Mustikkalampi	211	Motion sensor	24	0
1182	2020	July	Ostrobothnia	Pieni Mustikkalampi	211	Timelapse	24	0
1183	2020	July	Ostrobothnia	Pieni Mustikkalampi	212	Motion sensor	24	0
1184	2020	July	Ostrobothnia	Pieni Mustikkalampi	212	Timelapse	24	0
1185	2020	July	Ostrobothnia	Pieni Mustikkalampi	213	Motion sensor	24	0
1186	2020	July	Ostrobothnia	Pieni Mustikkalampi	213	Timelapse	24	0
1187	2020	August	Ostrobothnia	Pieni Mustikkalampi	214	Motion sensor	24	17
1188	2020	August	Ostrobothnia	Pieni Mustikkalampi	214	Timelapse	24	38
1189	2020	August	Ostrobothnia	Pieni Mustikkalampi	215	Motion sensor	24	0
1190	2020	August	Ostrobothnia	Pieni Mustikkalampi	215	Timelapse	24	19
1191	2020	August	Ostrobothnia	Pieni Mustikkalampi	216	Motion sensor	24	0
1192	2020	August	Ostrobothnia	Pieni Mustikkalampi	216	Timelapse	24	14
1193	2020	August	Ostrobothnia	Pieni Mustikkalampi	217	Motion sensor	24	9
1194	2020	August	Ostrobothnia	Pieni Mustikkalampi	217	Timelapse	24	22
1195	2020	August	Ostrobothnia	Pieni Mustikkalampi	218	Motion sensor	24	11
1196	2020	August	Ostrobothnia	Pieni Mustikkalampi	218	Timelapse	24	8
1197	2020	August	Ostrobothnia	Pieni Mustikkalampi	219	Motion sensor	24	0
1198	2020	August	Ostrobothnia	Pieni Mustikkalampi	219	Timelapse	24	0
1199	2020	August	Ostrobothnia	Pieni Mustikkalampi	220	Motion sensor	24	0
1200	2020	August	Ostrobothnia	Pieni Mustikkalampi	220	Timelapse	24	0
1201	2020	August	Ostrobothnia	Pieni Mustikkalampi	221	Motion sensor	24	0
1202	2020	August	Ostrobothnia	Pieni Mustikkalampi	221	Timelapse	24	0
1203	2020	August	Ostrobothnia	Pieni Mustikkalampi	222	Motion sensor	24	0
1204	2020	August	Ostrobothnia	Pieni Mustikkalampi	222	Timelapse	24	0
1205	2020	August	Ostrobothnia	Pieni Mustikkalampi	223	Motion sensor	24	0
1206	2020	August	Ostrobothnia	Pieni Mustikkalampi	223	Timelapse	24	0
1207	2020	August	Ostrobothnia	Pieni Mustikkalampi	224	Motion sensor	24	0
1208	2020	August	Ostrobothnia	Pieni Mustikkalampi	224	Timelapse	24	0
1209	2020	August	Ostrobothnia	Pieni Mustikkalampi	225	Motion sensor	24	0
1210	2020	August	Ostrobothnia	Pieni Mustikkalampi	225	Timelapse	24	0
1211	2020	August	Ostrobothnia	Pieni Mustikkalampi	226	Motion sensor	24	0
1212	2020	August	Ostrobothnia	Pieni Mustikkalampi	226	Timelapse	24	0
1213	2020	August	Ostrobothnia	Pieni Mustikkalampi	227	Motion sensor	24	0
1214	2020	August	Ostrobothnia	Pieni Mustikkalampi	227	Timelapse	24	0
1215	2020	August	Ostrobothnia	Pieni Mustikkalampi	228	Motion sensor	24	0
1216	2020	August	Ostrobothnia	Pieni Mustikkalampi	228	Timelapse	24	0
1217	2020	August	Ostrobothnia	Pieni Mustikkalampi	229	Motion sensor	24	0
1218	2020	August	Ostrobothnia	Pieni Mustikkalampi	229	Timelapse	24	0
1219	2020	August	Ostrobothnia	Pieni Mustikkalampi	230	Motion sensor	24	0
1220	2020	August	Ostrobothnia	Pieni Mustikkalampi	230	Timelapse	24	0
1221	2020	August	Ostrobothnia	Pieni Mustikkalampi	231	Motion sensor	24	0
1222	2020	August	Ostrobothnia	Pieni Mustikkalampi	231	Timelapse	24	0
1223	2020	August	Ostrobothnia	Pieni Mustikkalampi	232	Motion sensor	24	0
1224	2020	August	Ostrobothnia	Pieni Mustikkalampi	232	Timelapse	24	0
1225	2020	August	Ostrobothnia	Pieni Mustikkalampi	233	Motion sensor	10	0
1226	2020	August	Ostrobothnia	Pieni Mustikkalampi	233	Timelapse	10	0
1227	2020	June	Karelia	Pirttilammit	177	Motion sensor	10	0
1228	2020	June	Karelia	Pirttilammit	177	Timelapse	10	0
1229	2020	June	Karelia	Pirttilammit	178	Motion sensor	24	0
1230	2020	June	Karelia	Pirttilammit	178	Timelapse	24	0
1231	2020	June	Karelia	Pirttilammit	179	Motion sensor	24	0
1232	2020	June	Karelia	Pirttilammit	179	Timelapse	24	0
1233	2020	June	Karelia	Pirttilammit	180	Motion sensor	24	0
1234	2020	June	Karelia	Pirttilammit	180	Timelapse	24	0
1235	2020	June	Karelia	Pirttilammit	181	Motion sensor	24	0
1236	2020	June	Karelia	Pirttilammit	181	Timelapse	24	0
1237	2020	June	Karelia	Pirttilammit	182	Motion sensor	24	0
1238	2020	June	Karelia	Pirttilammit	182	Timelapse	24	0
1239	2020	July	Karelia	Pirttilammit	183	Motion sensor	24	0
1240	2020	July	Karelia	Pirttilammit	183	Timelapse	24	0
1241	2020	July	Karelia	Pirttilammit	184	Motion sensor	24	0
1242	2020	July	Karelia	Pirttilammit	184	Timelapse	24	0
1243	2020	July	Karelia	Pirttilammit	185	Motion sensor	24	0
1244	2020	July	Karelia	Pirttilammit	185	Timelapse	24	0
1245	2020	July	Karelia	Pirttilammit	186	Motion sensor	24	0
1246	2020	July	Karelia	Pirttilammit	186	Timelapse	24	0
1247	2020	July	Karelia	Pirttilammit	187	Motion sensor	24	0
1248	2020	July	Karelia	Pirttilammit	187	Timelapse	24	0
1249	2020	July	Karelia	Pirttilammit	188	Motion sensor	24	0
1250	2020	July	Karelia	Pirttilammit	188	Timelapse	24	0
1251	2020	July	Karelia	Pirttilammit	189	Motion sensor	24	0
1252	2020	July	Karelia	Pirttilammit	189	Timelapse	24	0
1253	2020	July	Karelia	Pirttilammit	190	Motion sensor	24	0
1254	2020	July	Karelia	Pirttilammit	190	Timelapse	24	0
1255	2020	July	Karelia	Pirttilammit	191	Motion sensor	24	0
1256	2020	July	Karelia	Pirttilammit	191	Timelapse	24	0
1257	2020	July	Karelia	Pirttilammit	192	Motion sensor	24	0
1258	2020	July	Karelia	Pirttilammit	192	Timelapse	24	0
1259	2020	July	Karelia	Pirttilammit	193	Motion sensor	24	0
1260	2020	July	Karelia	Pirttilammit	193	Timelapse	24	0
1261	2020	July	Karelia	Pirttilammit	194	Motion sensor	24	0
1262	2020	July	Karelia	Pirttilammit	194	Timelapse	24	0
1263	2020	July	Karelia	Pirttilammit	195	Motion sensor	24	0
1264	2020	July	Karelia	Pirttilammit	195	Timelapse	24	0
1265	2020	July	Karelia	Pirttilammit	196	Motion sensor	24	0
1266	2020	July	Karelia	Pirttilammit	196	Timelapse	24	0
1267	2020	July	Karelia	Pirttilammit	197	Motion sensor	24	0
1268	2020	July	Karelia	Pirttilammit	197	Timelapse	24	0
1269	2020	July	Karelia	Pirttilammit	198	Motion sensor	24	0
1270	2020	July	Karelia	Pirttilammit	198	Timelapse	24	0
1271	2020	July	Karelia	Pirttilammit	199	Motion sensor	24	0
1272	2020	July	Karelia	Pirttilammit	199	Timelapse	24	0
1273	2020	July	Karelia	Pirttilammit	200	Motion sensor	24	0
1274	2020	July	Karelia	Pirttilammit	200	Timelapse	24	0
1275	2020	July	Karelia	Pirttilammit	201	Motion sensor	24	0
1276	2020	July	Karelia	Pirttilammit	201	Timelapse	24	0
1277	2020	July	Karelia	Pirttilammit	202	Motion sensor	24	0
1278	2020	July	Karelia	Pirttilammit	202	Timelapse	24	0
1279	2020	July	Karelia	Pirttilammit	203	Motion sensor	24	0
1280	2020	July	Karelia	Pirttilammit	203	Timelapse	24	0
1281	2020	July	Karelia	Pirttilammit	204	Motion sensor	24	0
1282	2020	July	Karelia	Pirttilammit	204	Timelapse	24	0
1283	2020	July	Karelia	Pirttilammit	205	Motion sensor	24	0
1284	2020	July	Karelia	Pirttilammit	205	Timelapse	24	0
1285	2020	July	Karelia	Pirttilammit	206	Motion sensor	24	0
1286	2020	July	Karelia	Pirttilammit	206	Timelapse	24	0
1287	2020	July	Karelia	Pirttilammit	207	Motion sensor	24	0
1288	2020	July	Karelia	Pirttilammit	207	Timelapse	24	0
1289	2020	July	Karelia	Pirttilammit	208	Motion sensor	24	0
1290	2020	July	Karelia	Pirttilammit	208	Timelapse	24	0
1291	2020	July	Karelia	Pirttilammit	209	Motion sensor	24	0
1292	2020	July	Karelia	Pirttilammit	209	Timelapse	24	0
1293	2020	July	Karelia	Pirttilammit	210	Motion sensor	24	0
1294	2020	July	Karelia	Pirttilammit	210	Timelapse	24	0
1295	2020	July	Karelia	Pirttilammit	211	Motion sensor	24	0
1296	2020	July	Karelia	Pirttilammit	211	Timelapse	24	0
1297	2020	July	Karelia	Pirttilammit	212	Motion sensor	24	0
1298	2020	July	Karelia	Pirttilammit	212	Timelapse	24	5
1299	2020	July	Karelia	Pirttilammit	213	Motion sensor	24	0
1300	2020	July	Karelia	Pirttilammit	213	Timelapse	24	5
1301	2020	August	Karelia	Pirttilammit	214	Motion sensor	24	0
1302	2020	August	Karelia	Pirttilammit	214	Timelapse	24	0
1303	2020	August	Karelia	Pirttilammit	215	Motion sensor	24	0
1304	2020	August	Karelia	Pirttilammit	215	Timelapse	24	0
1305	2020	August	Karelia	Pirttilammit	216	Motion sensor	24	0
1306	2020	August	Karelia	Pirttilammit	216	Timelapse	24	0
1307	2020	August	Karelia	Pirttilammit	217	Motion sensor	24	0
1308	2020	August	Karelia	Pirttilammit	217	Timelapse	24	0
1309	2020	August	Karelia	Pirttilammit	218	Motion sensor	24	0
1310	2020	August	Karelia	Pirttilammit	218	Timelapse	24	0
1311	2020	August	Karelia	Pirttilammit	219	Motion sensor	24	0
1312	2020	August	Karelia	Pirttilammit	219	Timelapse	24	0
1313	2020	August	Karelia	Pirttilammit	220	Motion sensor	24	0
1314	2020	August	Karelia	Pirttilammit	220	Timelapse	24	0
1315	2020	August	Karelia	Pirttilammit	221	Motion sensor	24	0
1316	2020	August	Karelia	Pirttilammit	221	Timelapse	24	0
1317	2020	August	Karelia	Pirttilammit	222	Motion sensor	24	0
1318	2020	August	Karelia	Pirttilammit	222	Timelapse	24	0
1319	2020	August	Karelia	Pirttilammit	223	Motion sensor	24	0
1320	2020	August	Karelia	Pirttilammit	223	Timelapse	24	0
1321	2020	August	Karelia	Pirttilammit	224	Motion sensor	24	0
1322	2020	August	Karelia	Pirttilammit	224	Timelapse	24	0
1323	2020	August	Karelia	Pirttilammit	225	Motion sensor	24	0
1324	2020	August	Karelia	Pirttilammit	225	Timelapse	24	0
1325	2020	August	Karelia	Pirttilammit	226	Motion sensor	24	0
1326	2020	August	Karelia	Pirttilammit	226	Timelapse	24	0
1327	2020	August	Karelia	Pirttilammit	227	Motion sensor	24	0
1328	2020	August	Karelia	Pirttilammit	227	Timelapse	24	0
1329	2020	August	Karelia	Pirttilammit	228	Motion sensor	24	0
1330	2020	August	Karelia	Pirttilammit	228	Timelapse	24	0
1331	2020	August	Karelia	Pirttilammit	229	Motion sensor	24	0
1332	2020	August	Karelia	Pirttilammit	229	Timelapse	24	0
1333	2020	August	Karelia	Pirttilammit	230	Motion sensor	24	0
1334	2020	August	Karelia	Pirttilammit	230	Timelapse	24	0
1335	2020	August	Karelia	Pirttilammit	231	Motion sensor	24	0
1336	2020	August	Karelia	Pirttilammit	231	Timelapse	24	0
1337	2020	August	Karelia	Pirttilammit	232	Motion sensor	24	0
1338	2020	August	Karelia	Pirttilammit	232	Timelapse	24	0
1339	2020	August	Karelia	Pirttilammit	233	Motion sensor	24	0
1340	2020	August	Karelia	Pirttilammit	233	Timelapse	24	0
1341	2020	August	Karelia	Pirttilammit	234	Motion sensor	24	0
1342	2020	August	Karelia	Pirttilammit	234	Timelapse	24	0
1343	2020	August	Karelia	Pirttilammit	235	Motion sensor	24	0
1344	2020	August	Karelia	Pirttilammit	235	Timelapse	24	0
1345	2020	August	Karelia	Pirttilammit	236	Motion sensor	24	0
1346	2020	August	Karelia	Pirttilammit	236	Timelapse	24	0
1347	2020	August	Karelia	Pirttilammit	237	Motion sensor	24	0
1348	2020	August	Karelia	Pirttilammit	237	Timelapse	24	0
1349	2020	August	Karelia	Pirttilammit	238	Motion sensor	24	0
1350	2020	August	Karelia	Pirttilammit	238	Timelapse	24	0
1351	2020	August	Karelia	Pirttilammit	239	Motion sensor	24	0
1352	2020	August	Karelia	Pirttilammit	239	Timelapse	24	0
1353	2020	August	Karelia	Pirttilammit	240	Motion sensor	24	0
1354	2020	August	Karelia	Pirttilammit	240	Timelapse	24	0
1355	2020	August	Karelia	Pirttilammit	241	Motion sensor	24	0
1356	2020	August	Karelia	Pirttilammit	241	Timelapse	24	0
1357	2020	August	Karelia	Pirttilammit	242	Motion sensor	24	0
1358	2020	August	Karelia	Pirttilammit	242	Timelapse	24	0
1359	2020	August	Karelia	Pirttilammit	243	Motion sensor	24	0
1360	2020	August	Karelia	Pirttilammit	243	Timelapse	24	0
1361	2020	August	Karelia	Pirttilammit	244	Motion sensor	24	0
1362	2020	August	Karelia	Pirttilammit	244	Timelapse	24	0
1363	2020	September	Karelia	Pirttilammit	245	Motion sensor	24	0
1364	2020	September	Karelia	Pirttilammit	245	Timelapse	12	0
1365	2020	September	Karelia	Pirttilammit	246	Motion sensor	24	0
1366	2020	September	Karelia	Pirttilammit	246	Timelapse	12	0
1367	2020	September	Karelia	Pirttilammit	247	Motion sensor	24	0
1368	2020	September	Karelia	Pirttilammit	247	Timelapse	12	0
1369	2020	September	Karelia	Pirttilammit	248	Motion sensor	24	0
1370	2020	September	Karelia	Pirttilammit	248	Timelapse	12	0
1371	2020	September	Karelia	Pirttilammit	249	Motion sensor	24	0
1372	2020	September	Karelia	Pirttilammit	249	Timelapse	12	0
1373	2020	September	Karelia	Pirttilammit	250	Motion sensor	24	0
1374	2020	September	Karelia	Pirttilammit	250	Timelapse	12	0
1375	2020	September	Karelia	Pirttilammit	251	Motion sensor	24	0
1376	2020	September	Karelia	Pirttilammit	251	Timelapse	12	0
1377	2020	September	Karelia	Pirttilammit	252	Motion sensor	24	0
1378	2020	September	Karelia	Pirttilammit	252	Timelapse	12	0
1379	2020	September	Karelia	Pirttilammit	253	Motion sensor	24	0
1380	2020	September	Karelia	Pirttilammit	253	Timelapse	12	0
1381	2020	September	Karelia	Pirttilammit	254	Motion sensor	24	0
1382	2020	September	Karelia	Pirttilammit	254	Timelapse	12	0
1383	2020	September	Karelia	Pirttilammit	255	Motion sensor	24	0
1384	2020	September	Karelia	Pirttilammit	255	Timelapse	12	0
1385	2020	September	Karelia	Pirttilammit	256	Motion sensor	16	0
1386	2020	September	Karelia	Pirttilammit	256	Timelapse	8	0
1387	2020	June	Karelia	Raakalelammit	177	Motion sensor	12	0
1388	2020	June	Karelia	Raakalelammit	177	Timelapse	12	0
1389	2020	June	Karelia	Raakalelammit	178	Motion sensor	24	0
1390	2020	June	Karelia	Raakalelammit	178	Timelapse	24	0
1391	2020	June	Karelia	Raakalelammit	179	Motion sensor	24	0
1392	2020	June	Karelia	Raakalelammit	179	Timelapse	24	3
1393	2020	June	Karelia	Raakalelammit	180	Motion sensor	24	0
1394	2020	June	Karelia	Raakalelammit	180	Timelapse	24	0
1395	2020	June	Karelia	Raakalelammit	181	Motion sensor	24	0
1396	2020	June	Karelia	Raakalelammit	181	Timelapse	24	0
1397	2020	June	Karelia	Raakalelammit	182	Motion sensor	24	0
1398	2020	June	Karelia	Raakalelammit	182	Timelapse	24	11
1399	2020	July	Karelia	Raakalelammit	183	Motion sensor	24	0
1400	2020	July	Karelia	Raakalelammit	183	Timelapse	24	0
1401	2020	July	Karelia	Raakalelammit	184	Motion sensor	24	0
1402	2020	July	Karelia	Raakalelammit	184	Timelapse	24	0
1403	2020	July	Karelia	Raakalelammit	185	Motion sensor	24	0
1404	2020	July	Karelia	Raakalelammit	185	Timelapse	24	0
1405	2020	July	Karelia	Raakalelammit	186	Motion sensor	24	0
1406	2020	July	Karelia	Raakalelammit	186	Timelapse	24	13
1407	2020	July	Karelia	Raakalelammit	187	Motion sensor	24	0
1408	2020	July	Karelia	Raakalelammit	187	Timelapse	24	0
1409	2020	July	Karelia	Raakalelammit	188	Motion sensor	24	5
1410	2020	July	Karelia	Raakalelammit	188	Timelapse	24	0
1411	2020	July	Karelia	Raakalelammit	189	Motion sensor	24	3
1412	2020	July	Karelia	Raakalelammit	189	Timelapse	24	0
1413	2020	July	Karelia	Raakalelammit	190	Motion sensor	24	11
1414	2020	July	Karelia	Raakalelammit	190	Timelapse	24	14
1415	2020	July	Karelia	Raakalelammit	191	Motion sensor	24	10
1416	2020	July	Karelia	Raakalelammit	191	Timelapse	24	13
1417	2020	July	Karelia	Raakalelammit	192	Motion sensor	24	10
1418	2020	July	Karelia	Raakalelammit	192	Timelapse	24	6
1419	2020	July	Karelia	Raakalelammit	193	Motion sensor	24	0
1420	2020	July	Karelia	Raakalelammit	193	Timelapse	24	0
1421	2020	July	Karelia	Raakalelammit	194	Motion sensor	24	0
1422	2020	July	Karelia	Raakalelammit	194	Timelapse	24	0
1423	2020	July	Karelia	Raakalelammit	195	Motion sensor	24	0
1424	2020	July	Karelia	Raakalelammit	195	Timelapse	24	0
1425	2020	July	Karelia	Raakalelammit	196	Motion sensor	24	0
1426	2020	July	Karelia	Raakalelammit	196	Timelapse	24	0
1427	2020	July	Karelia	Raakalelammit	197	Motion sensor	24	0
1428	2020	July	Karelia	Raakalelammit	197	Timelapse	24	0
1429	2020	July	Karelia	Raakalelammit	198	Motion sensor	24	0
1430	2020	July	Karelia	Raakalelammit	198	Timelapse	24	0
1431	2020	July	Karelia	Raakalelammit	199	Motion sensor	24	0
1432	2020	July	Karelia	Raakalelammit	199	Timelapse	24	0
1433	2020	July	Karelia	Raakalelammit	200	Motion sensor	24	0
1434	2020	July	Karelia	Raakalelammit	200	Timelapse	24	0
1435	2020	July	Karelia	Raakalelammit	201	Motion sensor	24	0
1436	2020	July	Karelia	Raakalelammit	201	Timelapse	24	0
1437	2020	July	Karelia	Raakalelammit	202	Motion sensor	24	0
1438	2020	July	Karelia	Raakalelammit	202	Timelapse	24	0
1439	2020	July	Karelia	Raakalelammit	203	Motion sensor	24	0
1440	2020	July	Karelia	Raakalelammit	203	Timelapse	24	0
1441	2020	July	Karelia	Raakalelammit	204	Motion sensor	24	0
1442	2020	July	Karelia	Raakalelammit	204	Timelapse	24	0
1443	2020	July	Karelia	Raakalelammit	205	Motion sensor	24	0
1444	2020	July	Karelia	Raakalelammit	205	Timelapse	24	0
1445	2020	July	Karelia	Raakalelammit	206	Motion sensor	24	0
1446	2020	July	Karelia	Raakalelammit	206	Timelapse	24	0
1447	2020	July	Karelia	Raakalelammit	207	Motion sensor	24	0
1448	2020	July	Karelia	Raakalelammit	207	Timelapse	24	0
1449	2020	July	Karelia	Raakalelammit	208	Motion sensor	24	0
1450	2020	July	Karelia	Raakalelammit	208	Timelapse	24	0
1451	2020	July	Karelia	Raakalelammit	209	Motion sensor	24	0
1452	2020	July	Karelia	Raakalelammit	209	Timelapse	24	0
1453	2020	July	Karelia	Raakalelammit	210	Motion sensor	24	0
1454	2020	July	Karelia	Raakalelammit	210	Timelapse	24	0
1455	2020	July	Karelia	Raakalelammit	211	Motion sensor	24	0
1456	2020	July	Karelia	Raakalelammit	211	Timelapse	24	0
1457	2020	July	Karelia	Raakalelammit	212	Motion sensor	24	0
1458	2020	July	Karelia	Raakalelammit	212	Timelapse	24	0
1459	2020	July	Karelia	Raakalelammit	213	Motion sensor	24	0
1460	2020	July	Karelia	Raakalelammit	213	Timelapse	24	0
1461	2020	August	Karelia	Raakalelammit	214	Motion sensor	24	0
1462	2020	August	Karelia	Raakalelammit	214	Timelapse	24	0
1463	2020	August	Karelia	Raakalelammit	215	Motion sensor	24	0
1464	2020	August	Karelia	Raakalelammit	215	Timelapse	24	0
1465	2020	August	Karelia	Raakalelammit	216	Motion sensor	24	0
1466	2020	August	Karelia	Raakalelammit	216	Timelapse	16	0
1467	2020	August	Karelia	Raakalelammit	217	Motion sensor	24	0
1468	2020	August	Karelia	Raakalelammit	217	Timelapse	12	0
1469	2020	August	Karelia	Raakalelammit	218	Motion sensor	24	0
1470	2020	August	Karelia	Raakalelammit	218	Timelapse	12	0
1471	2020	August	Karelia	Raakalelammit	219	Motion sensor	24	0
1472	2020	August	Karelia	Raakalelammit	219	Timelapse	12	0
1473	2020	August	Karelia	Raakalelammit	220	Motion sensor	24	0
1474	2020	August	Karelia	Raakalelammit	220	Timelapse	12	0
1475	2020	August	Karelia	Raakalelammit	221	Motion sensor	24	0
1476	2020	August	Karelia	Raakalelammit	221	Timelapse	12	0
1477	2020	August	Karelia	Raakalelammit	222	Motion sensor	24	0
1478	2020	August	Karelia	Raakalelammit	222	Timelapse	12	1
1479	2020	August	Karelia	Raakalelammit	223	Motion sensor	24	0
1480	2020	August	Karelia	Raakalelammit	223	Timelapse	12	0
1481	2020	August	Karelia	Raakalelammit	224	Motion sensor	24	0
1482	2020	August	Karelia	Raakalelammit	224	Timelapse	12	0
1483	2020	August	Karelia	Raakalelammit	225	Motion sensor	24	0
1484	2020	August	Karelia	Raakalelammit	225	Timelapse	12	0
1485	2020	August	Karelia	Raakalelammit	226	Motion sensor	24	0
1486	2020	August	Karelia	Raakalelammit	226	Timelapse	12	0
1487	2020	August	Karelia	Raakalelammit	227	Motion sensor	24	0
1488	2020	August	Karelia	Raakalelammit	227	Timelapse	12	0
1489	2020	August	Karelia	Raakalelammit	228	Motion sensor	24	0
1490	2020	August	Karelia	Raakalelammit	228	Timelapse	12	0
1491	2020	August	Karelia	Raakalelammit	229	Motion sensor	18	4
1492	2020	August	Karelia	Raakalelammit	229	Timelapse	12	0
1493	2020	August	Karelia	Raakalelammit	230	Motion sensor	12	0
1494	2020	August	Karelia	Raakalelammit	230	Timelapse	12	0
1495	2020	August	Karelia	Raakalelammit	231	Motion sensor	12	0
1496	2020	August	Karelia	Raakalelammit	231	Timelapse	12	0
1497	2020	August	Karelia	Raakalelammit	232	Motion sensor	12	0
1498	2020	August	Karelia	Raakalelammit	232	Timelapse	12	0
1499	2020	August	Karelia	Raakalelammit	233	Motion sensor	12	0
1500	2020	August	Karelia	Raakalelammit	233	Timelapse	12	0
1501	2020	August	Karelia	Raakalelammit	234	Motion sensor	12	0
1502	2020	August	Karelia	Raakalelammit	234	Timelapse	12	0
1503	2020	August	Karelia	Raakalelammit	235	Motion sensor	12	0
1504	2020	August	Karelia	Raakalelammit	235	Timelapse	12	0
1505	2020	August	Karelia	Raakalelammit	236	Motion sensor	12	0
1506	2020	August	Karelia	Raakalelammit	236	Timelapse	12	0
1507	2020	August	Karelia	Raakalelammit	237	Motion sensor	12	0
1508	2020	August	Karelia	Raakalelammit	237	Timelapse	12	0
1509	2020	August	Karelia	Raakalelammit	238	Motion sensor	12	0
1510	2020	August	Karelia	Raakalelammit	238	Timelapse	12	0
1511	2020	August	Karelia	Raakalelammit	239	Motion sensor	12	0
1512	2020	August	Karelia	Raakalelammit	239	Timelapse	12	0
1513	2020	August	Karelia	Raakalelammit	240	Motion sensor	12	0
1514	2020	August	Karelia	Raakalelammit	240	Timelapse	12	0
1515	2020	August	Karelia	Raakalelammit	241	Motion sensor	12	0
1516	2020	August	Karelia	Raakalelammit	241	Timelapse	12	0
1517	2020	August	Karelia	Raakalelammit	242	Motion sensor	12	0
1518	2020	August	Karelia	Raakalelammit	242	Timelapse	12	0
1519	2020	August	Karelia	Raakalelammit	243	Motion sensor	12	0
1520	2020	August	Karelia	Raakalelammit	243	Timelapse	12	0
1521	2020	August	Karelia	Raakalelammit	244	Motion sensor	12	0
1522	2020	August	Karelia	Raakalelammit	244	Timelapse	12	0
1523	2020	September	Karelia	Raakalelammit	245	Motion sensor	12	0
1524	2020	September	Karelia	Raakalelammit	245	Timelapse	12	0
1525	2020	September	Karelia	Raakalelammit	246	Motion sensor	12	0
1526	2020	September	Karelia	Raakalelammit	246	Timelapse	12	0
1527	2020	September	Karelia	Raakalelammit	247	Motion sensor	12	0
1528	2020	September	Karelia	Raakalelammit	247	Timelapse	12	0
1529	2020	September	Karelia	Raakalelammit	248	Motion sensor	12	0
1530	2020	September	Karelia	Raakalelammit	248	Timelapse	12	0
1531	2020	September	Karelia	Raakalelammit	249	Motion sensor	12	0
1532	2020	September	Karelia	Raakalelammit	249	Timelapse	12	0
1533	2020	September	Karelia	Raakalelammit	250	Motion sensor	12	0
1534	2020	September	Karelia	Raakalelammit	250	Timelapse	12	0
1535	2020	September	Karelia	Raakalelammit	251	Motion sensor	12	0
1536	2020	September	Karelia	Raakalelammit	251	Timelapse	12	0
1537	2020	September	Karelia	Raakalelammit	252	Motion sensor	12	0
1538	2020	September	Karelia	Raakalelammit	252	Timelapse	12	0
1539	2020	September	Karelia	Raakalelammit	253	Motion sensor	12	0
1540	2020	September	Karelia	Raakalelammit	253	Timelapse	12	0
1541	2020	September	Karelia	Raakalelammit	254	Motion sensor	12	0
1542	2020	September	Karelia	Raakalelammit	254	Timelapse	12	0
1543	2020	September	Karelia	Raakalelammit	255	Motion sensor	12	0
1544	2020	September	Karelia	Raakalelammit	255	Timelapse	12	0
1545	2020	September	Karelia	Raakalelammit	256	Motion sensor	12	0
1546	2020	September	Karelia	Raakalelammit	256	Timelapse	12	0
1547	2020	September	Karelia	Raakalelammit	257	Motion sensor	12	0
1548	2020	September	Karelia	Raakalelammit	257	Timelapse	12	0
1549	2020	September	Karelia	Raakalelammit	258	Motion sensor	12	0
1550	2020	September	Karelia	Raakalelammit	258	Timelapse	12	0
1551	2020	September	Karelia	Raakalelammit	259	Motion sensor	7	0
1552	2020	September	Karelia	Raakalelammit	259	Timelapse	6	0
1553	2020	June	Ostrobothnia	Sarkilampi	168	Motion sensor	10	0
1554	2020	June	Ostrobothnia	Sarkilampi	168	Timelapse	10	0
1555	2020	June	Ostrobothnia	Sarkilampi	169	Motion sensor	24	5
1556	2020	June	Ostrobothnia	Sarkilampi	169	Timelapse	24	3
1557	2020	June	Ostrobothnia	Sarkilampi	170	Motion sensor	24	0
1558	2020	June	Ostrobothnia	Sarkilampi	170	Timelapse	24	0
1559	2020	June	Ostrobothnia	Sarkilampi	171	Motion sensor	24	6
1560	2020	June	Ostrobothnia	Sarkilampi	171	Timelapse	24	0
1561	2020	June	Ostrobothnia	Sarkilampi	172	Motion sensor	24	12
1562	2020	June	Ostrobothnia	Sarkilampi	172	Timelapse	23	11
1563	2020	June	Ostrobothnia	Sarkilampi	173	Motion sensor	24	5
1564	2020	June	Ostrobothnia	Sarkilampi	173	Timelapse	24	0
1565	2020	June	Ostrobothnia	Sarkilampi	174	Motion sensor	24	7
1566	2020	June	Ostrobothnia	Sarkilampi	174	Timelapse	24	21
1567	2020	June	Ostrobothnia	Sarkilampi	175	Motion sensor	24	11
1568	2020	June	Ostrobothnia	Sarkilampi	175	Timelapse	24	17
1569	2020	June	Ostrobothnia	Sarkilampi	176	Motion sensor	24	9
1570	2020	June	Ostrobothnia	Sarkilampi	176	Timelapse	24	0
1571	2020	June	Ostrobothnia	Sarkilampi	177	Motion sensor	24	0
1572	2020	June	Ostrobothnia	Sarkilampi	177	Timelapse	24	0
1573	2020	June	Ostrobothnia	Sarkilampi	178	Motion sensor	24	12
1574	2020	June	Ostrobothnia	Sarkilampi	178	Timelapse	24	20
1575	2020	June	Ostrobothnia	Sarkilampi	179	Motion sensor	24	22
1576	2020	June	Ostrobothnia	Sarkilampi	179	Timelapse	24	16
1577	2020	June	Ostrobothnia	Sarkilampi	180	Motion sensor	24	28
1578	2020	June	Ostrobothnia	Sarkilampi	180	Timelapse	24	0
1579	2020	June	Ostrobothnia	Sarkilampi	181	Motion sensor	24	0
1580	2020	June	Ostrobothnia	Sarkilampi	181	Timelapse	24	17
1581	2020	June	Ostrobothnia	Sarkilampi	182	Motion sensor	24	6
1582	2020	June	Ostrobothnia	Sarkilampi	182	Timelapse	24	1
1583	2020	July	Ostrobothnia	Sarkilampi	183	Motion sensor	24	15
1584	2020	July	Ostrobothnia	Sarkilampi	183	Timelapse	24	18
1585	2020	July	Ostrobothnia	Sarkilampi	184	Motion sensor	24	0
1586	2020	July	Ostrobothnia	Sarkilampi	184	Timelapse	24	5
1587	2020	July	Ostrobothnia	Sarkilampi	185	Motion sensor	24	5
1588	2020	July	Ostrobothnia	Sarkilampi	185	Timelapse	24	0
1589	2020	July	Ostrobothnia	Sarkilampi	186	Motion sensor	24	0
1590	2020	July	Ostrobothnia	Sarkilampi	186	Timelapse	24	0
1591	2020	July	Ostrobothnia	Sarkilampi	187	Motion sensor	24	0
1592	2020	July	Ostrobothnia	Sarkilampi	187	Timelapse	24	0
1593	2020	July	Ostrobothnia	Sarkilampi	188	Motion sensor	24	0
1594	2020	July	Ostrobothnia	Sarkilampi	188	Timelapse	24	0
1595	2020	July	Ostrobothnia	Sarkilampi	189	Motion sensor	24	0
1596	2020	July	Ostrobothnia	Sarkilampi	189	Timelapse	24	0
1597	2020	July	Ostrobothnia	Sarkilampi	190	Motion sensor	24	0
1598	2020	July	Ostrobothnia	Sarkilampi	190	Timelapse	24	0
1599	2020	July	Ostrobothnia	Sarkilampi	191	Motion sensor	24	5
1600	2020	July	Ostrobothnia	Sarkilampi	191	Timelapse	24	3
1601	2020	July	Ostrobothnia	Sarkilampi	192	Motion sensor	24	0
1602	2020	July	Ostrobothnia	Sarkilampi	192	Timelapse	24	3
1603	2020	July	Ostrobothnia	Sarkilampi	193	Motion sensor	24	0
1604	2020	July	Ostrobothnia	Sarkilampi	193	Timelapse	24	0
1605	2020	July	Ostrobothnia	Sarkilampi	194	Motion sensor	24	0
1606	2020	July	Ostrobothnia	Sarkilampi	194	Timelapse	24	0
1607	2020	July	Ostrobothnia	Sarkilampi	195	Motion sensor	24	0
1608	2020	July	Ostrobothnia	Sarkilampi	195	Timelapse	24	2
1609	2020	July	Ostrobothnia	Sarkilampi	196	Motion sensor	24	0
1610	2020	July	Ostrobothnia	Sarkilampi	196	Timelapse	24	0
1611	2020	July	Ostrobothnia	Sarkilampi	197	Motion sensor	24	0
1612	2020	July	Ostrobothnia	Sarkilampi	197	Timelapse	24	0
1613	2020	July	Ostrobothnia	Sarkilampi	198	Motion sensor	24	0
1614	2020	July	Ostrobothnia	Sarkilampi	198	Timelapse	24	1
1615	2020	July	Ostrobothnia	Sarkilampi	199	Motion sensor	24	0
1616	2020	July	Ostrobothnia	Sarkilampi	199	Timelapse	24	0
1617	2020	July	Ostrobothnia	Sarkilampi	200	Motion sensor	24	0
1618	2020	July	Ostrobothnia	Sarkilampi	200	Timelapse	24	0
1619	2020	July	Ostrobothnia	Sarkilampi	201	Motion sensor	24	5
1620	2020	July	Ostrobothnia	Sarkilampi	201	Timelapse	24	5
1621	2020	July	Ostrobothnia	Sarkilampi	202	Motion sensor	24	9
1622	2020	July	Ostrobothnia	Sarkilampi	202	Timelapse	24	3
1623	2020	July	Ostrobothnia	Sarkilampi	203	Motion sensor	24	1
1624	2020	July	Ostrobothnia	Sarkilampi	203	Timelapse	24	5
1625	2020	July	Ostrobothnia	Sarkilampi	204	Motion sensor	24	8
1626	2020	July	Ostrobothnia	Sarkilampi	204	Timelapse	24	5
1627	2020	July	Ostrobothnia	Sarkilampi	205	Motion sensor	24	1
1628	2020	July	Ostrobothnia	Sarkilampi	205	Timelapse	24	10
1629	2020	July	Ostrobothnia	Sarkilampi	206	Motion sensor	24	4
1630	2020	July	Ostrobothnia	Sarkilampi	206	Timelapse	24	25
1631	2020	July	Ostrobothnia	Sarkilampi	207	Motion sensor	24	0
1632	2020	July	Ostrobothnia	Sarkilampi	207	Timelapse	24	8
1633	2020	July	Ostrobothnia	Sarkilampi	208	Motion sensor	24	9
1634	2020	July	Ostrobothnia	Sarkilampi	208	Timelapse	24	4
1635	2020	July	Ostrobothnia	Sarkilampi	209	Motion sensor	24	0
1636	2020	July	Ostrobothnia	Sarkilampi	209	Timelapse	24	0
1637	2020	July	Ostrobothnia	Sarkilampi	210	Motion sensor	12	0
1638	2020	July	Ostrobothnia	Sarkilampi	210	Timelapse	24	4
1639	2020	July	Ostrobothnia	Sarkilampi	211	Motion sensor	12	0
1640	2020	July	Ostrobothnia	Sarkilampi	211	Timelapse	24	4
1641	2020	July	Ostrobothnia	Sarkilampi	212	Motion sensor	12	9
1642	2020	July	Ostrobothnia	Sarkilampi	212	Timelapse	24	2
1643	2020	July	Ostrobothnia	Sarkilampi	213	Motion sensor	12	14
1644	2020	July	Ostrobothnia	Sarkilampi	213	Timelapse	24	5
1645	2020	August	Ostrobothnia	Sarkilampi	214	Motion sensor	12	13
1646	2020	August	Ostrobothnia	Sarkilampi	214	Timelapse	24	5
1647	2020	August	Ostrobothnia	Sarkilampi	215	Motion sensor	12	0
1648	2020	August	Ostrobothnia	Sarkilampi	215	Timelapse	24	5
1649	2020	August	Ostrobothnia	Sarkilampi	216	Motion sensor	12	0
1650	2020	August	Ostrobothnia	Sarkilampi	216	Timelapse	24	13
1651	2020	August	Ostrobothnia	Sarkilampi	217	Motion sensor	12	0
1652	2020	August	Ostrobothnia	Sarkilampi	217	Timelapse	24	0
1653	2020	August	Ostrobothnia	Sarkilampi	218	Motion sensor	12	1
1654	2020	August	Ostrobothnia	Sarkilampi	218	Timelapse	24	0
1655	2020	August	Ostrobothnia	Sarkilampi	219	Motion sensor	12	0
1656	2020	August	Ostrobothnia	Sarkilampi	219	Timelapse	24	0
1657	2020	August	Ostrobothnia	Sarkilampi	220	Motion sensor	12	0
1658	2020	August	Ostrobothnia	Sarkilampi	220	Timelapse	24	0
1659	2020	August	Ostrobothnia	Sarkilampi	221	Motion sensor	12	0
1660	2020	August	Ostrobothnia	Sarkilampi	221	Timelapse	23	0
1661	2020	August	Ostrobothnia	Sarkilampi	222	Motion sensor	12	0
1662	2020	August	Ostrobothnia	Sarkilampi	222	Timelapse	24	0
1663	2020	August	Ostrobothnia	Sarkilampi	223	Motion sensor	12	0
1664	2020	August	Ostrobothnia	Sarkilampi	223	Timelapse	24	0
1665	2020	August	Ostrobothnia	Sarkilampi	224	Motion sensor	12	0
1666	2020	August	Ostrobothnia	Sarkilampi	224	Timelapse	24	0
1667	2020	August	Ostrobothnia	Sarkilampi	225	Motion sensor	12	0
1668	2020	August	Ostrobothnia	Sarkilampi	225	Timelapse	24	0
1669	2020	August	Ostrobothnia	Sarkilampi	226	Motion sensor	12	0
1670	2020	August	Ostrobothnia	Sarkilampi	226	Timelapse	24	0
1671	2020	August	Ostrobothnia	Sarkilampi	227	Motion sensor	12	0
1672	2020	August	Ostrobothnia	Sarkilampi	227	Timelapse	24	0
1673	2020	August	Ostrobothnia	Sarkilampi	228	Motion sensor	12	0
1674	2020	August	Ostrobothnia	Sarkilampi	228	Timelapse	24	0
1675	2020	August	Ostrobothnia	Sarkilampi	229	Motion sensor	12	0
1676	2020	August	Ostrobothnia	Sarkilampi	229	Timelapse	24	0
1677	2020	August	Ostrobothnia	Sarkilampi	230	Motion sensor	12	0
1678	2020	August	Ostrobothnia	Sarkilampi	230	Timelapse	24	0
1679	2020	August	Ostrobothnia	Sarkilampi	231	Motion sensor	12	0
1680	2020	August	Ostrobothnia	Sarkilampi	231	Timelapse	24	0
1681	2020	August	Ostrobothnia	Sarkilampi	232	Motion sensor	12	0
1682	2020	August	Ostrobothnia	Sarkilampi	232	Timelapse	24	0
1683	2020	August	Ostrobothnia	Sarkilampi	233	Motion sensor	12	0
1684	2020	August	Ostrobothnia	Sarkilampi	233	Timelapse	24	0
1685	2020	August	Ostrobothnia	Sarkilampi	234	Motion sensor	6	0
1686	2020	August	Ostrobothnia	Sarkilampi	234	Timelapse	10	0
1687	2020	June	Lapland	Sourulampi	162	Motion sensor	6	0
1688	2020	June	Lapland	Sourulampi	162	Timelapse	6	0
1689	2020	June	Lapland	Sourulampi	163	Motion sensor	24	0
1690	2020	June	Lapland	Sourulampi	163	Timelapse	24	0
1691	2020	June	Lapland	Sourulampi	164	Motion sensor	24	20
1692	2020	June	Lapland	Sourulampi	164	Timelapse	24	8
1693	2020	June	Lapland	Sourulampi	165	Motion sensor	24	0
1694	2020	June	Lapland	Sourulampi	165	Timelapse	24	0
1695	2020	June	Lapland	Sourulampi	166	Motion sensor	24	29
1696	2020	June	Lapland	Sourulampi	166	Timelapse	15	39
1697	2020	June	Lapland	Sourulampi	167	Motion sensor	24	3
1698	2020	June	Lapland	Sourulampi	167	Timelapse	12	0
1699	2020	June	Lapland	Sourulampi	168	Motion sensor	24	0
1700	2020	June	Lapland	Sourulampi	168	Timelapse	12	0
1701	2020	June	Lapland	Sourulampi	169	Motion sensor	24	0
1702	2020	June	Lapland	Sourulampi	169	Timelapse	12	0
1703	2020	June	Lapland	Sourulampi	170	Motion sensor	24	0
1704	2020	June	Lapland	Sourulampi	170	Timelapse	12	0
1705	2020	June	Lapland	Sourulampi	171	Motion sensor	24	0
1706	2020	June	Lapland	Sourulampi	171	Timelapse	12	0
1707	2020	June	Lapland	Sourulampi	172	Motion sensor	24	0
1708	2020	June	Lapland	Sourulampi	172	Timelapse	12	0
1709	2020	June	Lapland	Sourulampi	173	Motion sensor	24	0
1710	2020	June	Lapland	Sourulampi	173	Timelapse	12	0
1711	2020	June	Lapland	Sourulampi	174	Motion sensor	24	0
1712	2020	June	Lapland	Sourulampi	174	Timelapse	12	0
1713	2020	June	Lapland	Sourulampi	175	Motion sensor	24	0
1714	2020	June	Lapland	Sourulampi	175	Timelapse	12	0
1715	2020	June	Lapland	Sourulampi	176	Motion sensor	24	0
1716	2020	June	Lapland	Sourulampi	176	Timelapse	12	0
1717	2020	June	Lapland	Sourulampi	177	Motion sensor	24	0
1718	2020	June	Lapland	Sourulampi	177	Timelapse	12	2
1719	2020	June	Lapland	Sourulampi	178	Motion sensor	24	0
1720	2020	June	Lapland	Sourulampi	178	Timelapse	12	0
1721	2020	June	Lapland	Sourulampi	179	Motion sensor	24	0
1722	2020	June	Lapland	Sourulampi	179	Timelapse	12	0
1723	2020	June	Lapland	Sourulampi	180	Motion sensor	24	0
1724	2020	June	Lapland	Sourulampi	180	Timelapse	12	0
1725	2020	June	Lapland	Sourulampi	181	Motion sensor	24	2
1726	2020	June	Lapland	Sourulampi	181	Timelapse	12	5
1727	2020	June	Lapland	Sourulampi	182	Motion sensor	24	0
1728	2020	June	Lapland	Sourulampi	182	Timelapse	12	0
1729	2020	July	Lapland	Sourulampi	183	Motion sensor	12	0
1730	2020	July	Lapland	Sourulampi	183	Timelapse	12	1
1731	2020	July	Lapland	Sourulampi	184	Motion sensor	12	0
1732	2020	July	Lapland	Sourulampi	184	Timelapse	12	0
1733	2020	July	Lapland	Sourulampi	185	Motion sensor	12	0
1734	2020	July	Lapland	Sourulampi	185	Timelapse	12	0
1735	2020	July	Lapland	Sourulampi	186	Motion sensor	12	0
1736	2020	July	Lapland	Sourulampi	186	Timelapse	12	1
1737	2020	July	Lapland	Sourulampi	187	Motion sensor	12	0
1738	2020	July	Lapland	Sourulampi	187	Timelapse	12	1
1739	2020	July	Lapland	Sourulampi	188	Motion sensor	12	0
1740	2020	July	Lapland	Sourulampi	188	Timelapse	12	0
1741	2020	July	Lapland	Sourulampi	189	Motion sensor	12	0
1742	2020	July	Lapland	Sourulampi	189	Timelapse	12	0
1743	2020	July	Lapland	Sourulampi	190	Motion sensor	12	0
1744	2020	July	Lapland	Sourulampi	190	Timelapse	12	2
1745	2020	July	Lapland	Sourulampi	191	Motion sensor	12	0
1746	2020	July	Lapland	Sourulampi	191	Timelapse	12	1
1747	2020	July	Lapland	Sourulampi	192	Motion sensor	12	0
1748	2020	July	Lapland	Sourulampi	192	Timelapse	12	0
1749	2020	July	Lapland	Sourulampi	193	Motion sensor	12	0
1750	2020	July	Lapland	Sourulampi	193	Timelapse	12	7
1751	2020	July	Lapland	Sourulampi	194	Motion sensor	12	1
1752	2020	July	Lapland	Sourulampi	194	Timelapse	12	3
1753	2020	July	Lapland	Sourulampi	195	Motion sensor	12	1
1754	2020	July	Lapland	Sourulampi	195	Timelapse	12	4
1755	2020	July	Lapland	Sourulampi	196	Motion sensor	12	0
1756	2020	July	Lapland	Sourulampi	196	Timelapse	12	0
1757	2020	July	Lapland	Sourulampi	197	Motion sensor	12	8
1758	2020	July	Lapland	Sourulampi	197	Timelapse	12	13
1759	2020	July	Lapland	Sourulampi	198	Motion sensor	12	0
1760	2020	July	Lapland	Sourulampi	198	Timelapse	12	0
1761	2020	July	Lapland	Sourulampi	199	Motion sensor	12	0
1762	2020	July	Lapland	Sourulampi	199	Timelapse	12	0
1763	2020	July	Lapland	Sourulampi	200	Motion sensor	12	0
1764	2020	July	Lapland	Sourulampi	200	Timelapse	12	0
1765	2020	July	Lapland	Sourulampi	201	Motion sensor	12	0
1766	2020	July	Lapland	Sourulampi	201	Timelapse	12	0
1767	2020	July	Lapland	Sourulampi	202	Motion sensor	12	0
1768	2020	July	Lapland	Sourulampi	202	Timelapse	12	9
1769	2020	July	Lapland	Sourulampi	203	Motion sensor	12	0
1770	2020	July	Lapland	Sourulampi	203	Timelapse	12	1
1771	2020	July	Lapland	Sourulampi	204	Motion sensor	12	0
1772	2020	July	Lapland	Sourulampi	204	Timelapse	12	0
1773	2020	July	Lapland	Sourulampi	205	Motion sensor	12	0
1774	2020	July	Lapland	Sourulampi	205	Timelapse	12	0
1775	2020	July	Lapland	Sourulampi	206	Motion sensor	12	0
1776	2020	July	Lapland	Sourulampi	206	Timelapse	12	0
1777	2020	July	Lapland	Sourulampi	207	Motion sensor	12	0
1778	2020	July	Lapland	Sourulampi	207	Timelapse	12	2
1779	2020	July	Lapland	Sourulampi	208	Motion sensor	12	0
1780	2020	July	Lapland	Sourulampi	208	Timelapse	12	0
1781	2020	July	Lapland	Sourulampi	209	Motion sensor	12	0
1782	2020	July	Lapland	Sourulampi	209	Timelapse	12	0
1783	2020	July	Lapland	Sourulampi	210	Motion sensor	12	0
1784	2020	July	Lapland	Sourulampi	210	Timelapse	12	0
1785	2020	July	Lapland	Sourulampi	211	Motion sensor	12	0
1786	2020	July	Lapland	Sourulampi	211	Timelapse	12	0
1787	2020	July	Lapland	Sourulampi	212	Motion sensor	12	0
1788	2020	July	Lapland	Sourulampi	212	Timelapse	12	6
1789	2020	July	Lapland	Sourulampi	213	Motion sensor	12	0
1790	2020	July	Lapland	Sourulampi	213	Timelapse	12	0
1791	2020	August	Lapland	Sourulampi	214	Motion sensor	24	10
1792	2020	August	Lapland	Sourulampi	214	Timelapse	12	8
1793	2020	August	Lapland	Sourulampi	215	Motion sensor	24	0
1794	2020	August	Lapland	Sourulampi	215	Timelapse	12	0
1795	2020	August	Lapland	Sourulampi	216	Motion sensor	24	0
1796	2020	August	Lapland	Sourulampi	216	Timelapse	12	1
1797	2020	August	Lapland	Sourulampi	217	Motion sensor	24	2
1798	2020	August	Lapland	Sourulampi	217	Timelapse	12	0
1799	2020	August	Lapland	Sourulampi	218	Motion sensor	24	0
1800	2020	August	Lapland	Sourulampi	218	Timelapse	12	0
1801	2020	August	Lapland	Sourulampi	219	Motion sensor	24	0
1802	2020	August	Lapland	Sourulampi	219	Timelapse	1	0
1803	2020	August	Lapland	Sourulampi	220	Motion sensor	24	0
1804	2020	August	Lapland	Sourulampi	221	Motion sensor	24	0
1805	2020	August	Lapland	Sourulampi	222	Motion sensor	24	0
1806	2020	August	Lapland	Sourulampi	223	Motion sensor	24	0
1807	2020	August	Lapland	Sourulampi	224	Motion sensor	24	0
1808	2020	August	Lapland	Sourulampi	225	Motion sensor	24	0
1809	2020	August	Lapland	Sourulampi	226	Motion sensor	24	0
1810	2020	August	Lapland	Sourulampi	227	Motion sensor	24	0
1811	2020	August	Lapland	Sourulampi	228	Motion sensor	24	0
1812	2020	August	Lapland	Sourulampi	229	Motion sensor	24	0
1813	2020	August	Lapland	Sourulampi	230	Motion sensor	24	0
1814	2020	August	Lapland	Sourulampi	231	Motion sensor	24	0
1815	2020	August	Lapland	Sourulampi	232	Motion sensor	24	0
1816	2020	August	Lapland	Sourulampi	233	Motion sensor	24	0
1817	2020	August	Lapland	Sourulampi	234	Motion sensor	24	2
1818	2020	August	Lapland	Sourulampi	235	Motion sensor	24	0
1819	2020	August	Lapland	Sourulampi	236	Motion sensor	24	0
1820	2020	August	Lapland	Sourulampi	237	Motion sensor	24	2
1821	2020	August	Lapland	Sourulampi	238	Motion sensor	24	0
1822	2020	August	Lapland	Sourulampi	239	Motion sensor	24	0
1823	2020	August	Lapland	Sourulampi	240	Motion sensor	24	0
1824	2020	August	Lapland	Sourulampi	241	Motion sensor	24	0
1825	2020	August	Lapland	Sourulampi	242	Motion sensor	24	0
1826	2020	August	Lapland	Sourulampi	243	Motion sensor	24	0
1827	2020	August	Lapland	Sourulampi	244	Motion sensor	24	0
1828	2020	September	Lapland	Sourulampi	245	Motion sensor	24	0
1829	2020	September	Lapland	Sourulampi	246	Motion sensor	24	0
1830	2020	September	Lapland	Sourulampi	247	Motion sensor	24	0
1831	2020	September	Lapland	Sourulampi	248	Motion sensor	24	0
1832	2020	September	Lapland	Sourulampi	249	Motion sensor	24	0
1833	2020	September	Lapland	Sourulampi	250	Motion sensor	24	0
1834	2020	September	Lapland	Sourulampi	251	Motion sensor	15	0
1835	2020	June	Karelia	Tavilampi	176	Motion sensor	7	0
1836	2020	June	Karelia	Tavilampi	176	Timelapse	7	0
1837	2020	June	Karelia	Tavilampi	177	Motion sensor	12	0
1838	2020	June	Karelia	Tavilampi	177	Timelapse	12	0
1839	2020	June	Karelia	Tavilampi	178	Motion sensor	12	0
1840	2020	June	Karelia	Tavilampi	178	Timelapse	12	0
1841	2020	June	Karelia	Tavilampi	179	Motion sensor	12	12
1842	2020	June	Karelia	Tavilampi	179	Timelapse	12	0
1843	2020	June	Karelia	Tavilampi	180	Motion sensor	12	0
1844	2020	June	Karelia	Tavilampi	180	Timelapse	12	0
1845	2020	June	Karelia	Tavilampi	181	Motion sensor	12	0
1846	2020	June	Karelia	Tavilampi	181	Timelapse	12	0
1847	2020	June	Karelia	Tavilampi	182	Motion sensor	12	34
1848	2020	June	Karelia	Tavilampi	182	Timelapse	12	7
1849	2020	July	Karelia	Tavilampi	183	Motion sensor	12	21
1850	2020	July	Karelia	Tavilampi	183	Timelapse	12	15
1851	2020	July	Karelia	Tavilampi	184	Motion sensor	12	11
1852	2020	July	Karelia	Tavilampi	184	Timelapse	12	9
1853	2020	July	Karelia	Tavilampi	185	Motion sensor	12	17
1854	2020	July	Karelia	Tavilampi	185	Timelapse	12	0
1855	2020	July	Karelia	Tavilampi	186	Motion sensor	12	0
1856	2020	July	Karelia	Tavilampi	186	Timelapse	12	0
1857	2020	July	Karelia	Tavilampi	187	Motion sensor	12	6
1858	2020	July	Karelia	Tavilampi	187	Timelapse	12	5
1859	2020	July	Karelia	Tavilampi	188	Motion sensor	12	0
1860	2020	July	Karelia	Tavilampi	188	Timelapse	12	0
1861	2020	July	Karelia	Tavilampi	189	Motion sensor	12	0
1862	2020	July	Karelia	Tavilampi	189	Timelapse	12	0
1863	2020	July	Karelia	Tavilampi	190	Motion sensor	12	0
1864	2020	July	Karelia	Tavilampi	190	Timelapse	12	0
1865	2020	July	Karelia	Tavilampi	191	Motion sensor	12	0
1866	2020	July	Karelia	Tavilampi	191	Timelapse	12	0
1867	2020	July	Karelia	Tavilampi	192	Motion sensor	12	0
1868	2020	July	Karelia	Tavilampi	192	Timelapse	12	0
1869	2020	July	Karelia	Tavilampi	193	Motion sensor	12	0
1870	2020	July	Karelia	Tavilampi	193	Timelapse	12	0
1871	2020	July	Karelia	Tavilampi	194	Motion sensor	12	0
1872	2020	July	Karelia	Tavilampi	194	Timelapse	12	0
1873	2020	July	Karelia	Tavilampi	195	Motion sensor	12	0
1874	2020	July	Karelia	Tavilampi	195	Timelapse	12	0
1875	2020	July	Karelia	Tavilampi	196	Motion sensor	12	0
1876	2020	July	Karelia	Tavilampi	196	Timelapse	12	0
1877	2020	July	Karelia	Tavilampi	197	Motion sensor	12	0
1878	2020	July	Karelia	Tavilampi	197	Timelapse	12	0
1879	2020	July	Karelia	Tavilampi	198	Motion sensor	12	0
1880	2020	July	Karelia	Tavilampi	198	Timelapse	12	0
1881	2020	July	Karelia	Tavilampi	199	Motion sensor	12	0
1882	2020	July	Karelia	Tavilampi	199	Timelapse	12	0
1883	2020	July	Karelia	Tavilampi	200	Motion sensor	12	25
1884	2020	July	Karelia	Tavilampi	200	Timelapse	12	11
1885	2020	July	Karelia	Tavilampi	201	Motion sensor	12	12
1886	2020	July	Karelia	Tavilampi	201	Timelapse	12	6
1887	2020	July	Karelia	Tavilampi	202	Motion sensor	12	7
1888	2020	July	Karelia	Tavilampi	202	Timelapse	12	9
1889	2020	July	Karelia	Tavilampi	203	Motion sensor	12	0
1890	2020	July	Karelia	Tavilampi	203	Timelapse	12	0
1891	2020	July	Karelia	Tavilampi	204	Motion sensor	12	0
1892	2020	July	Karelia	Tavilampi	204	Timelapse	12	0
1893	2020	July	Karelia	Tavilampi	205	Motion sensor	12	0
1894	2020	July	Karelia	Tavilampi	205	Timelapse	12	0
1895	2020	July	Karelia	Tavilampi	206	Motion sensor	12	0
1896	2020	July	Karelia	Tavilampi	206	Timelapse	12	0
1897	2020	July	Karelia	Tavilampi	207	Motion sensor	12	0
1898	2020	July	Karelia	Tavilampi	207	Timelapse	12	4
1899	2020	July	Karelia	Tavilampi	208	Motion sensor	12	9
1900	2020	July	Karelia	Tavilampi	208	Timelapse	12	3
1901	2020	July	Karelia	Tavilampi	209	Motion sensor	12	0
1902	2020	July	Karelia	Tavilampi	209	Timelapse	12	0
1903	2020	July	Karelia	Tavilampi	210	Motion sensor	12	0
1904	2020	July	Karelia	Tavilampi	210	Timelapse	12	12
1905	2020	July	Karelia	Tavilampi	211	Motion sensor	12	0
1906	2020	July	Karelia	Tavilampi	211	Timelapse	12	0
1907	2020	July	Karelia	Tavilampi	212	Motion sensor	12	0
1908	2020	July	Karelia	Tavilampi	212	Timelapse	12	0
1909	2020	July	Karelia	Tavilampi	213	Motion sensor	12	0
1910	2020	July	Karelia	Tavilampi	213	Timelapse	12	0
1911	2020	August	Karelia	Tavilampi	214	Motion sensor	12	0
1912	2020	August	Karelia	Tavilampi	214	Timelapse	12	0
1913	2020	August	Karelia	Tavilampi	215	Motion sensor	12	0
1914	2020	August	Karelia	Tavilampi	215	Timelapse	12	0
1915	2020	August	Karelia	Tavilampi	216	Motion sensor	12	0
1916	2020	August	Karelia	Tavilampi	216	Timelapse	12	0
1917	2020	August	Karelia	Tavilampi	217	Motion sensor	12	0
1918	2020	August	Karelia	Tavilampi	217	Timelapse	12	0
1919	2020	August	Karelia	Tavilampi	218	Motion sensor	12	0
1920	2020	August	Karelia	Tavilampi	218	Timelapse	12	0
1921	2020	August	Karelia	Tavilampi	219	Motion sensor	12	14
1922	2020	August	Karelia	Tavilampi	219	Timelapse	12	5
1923	2020	August	Karelia	Tavilampi	220	Motion sensor	12	0
1924	2020	August	Karelia	Tavilampi	220	Timelapse	12	0
1925	2020	August	Karelia	Tavilampi	221	Motion sensor	12	0
1926	2020	August	Karelia	Tavilampi	221	Timelapse	12	0
1927	2020	August	Karelia	Tavilampi	222	Motion sensor	12	0
1928	2020	August	Karelia	Tavilampi	222	Timelapse	12	0
1929	2020	August	Karelia	Tavilampi	223	Motion sensor	12	0
1930	2020	August	Karelia	Tavilampi	223	Timelapse	12	0
1931	2020	August	Karelia	Tavilampi	224	Motion sensor	12	0
1932	2020	August	Karelia	Tavilampi	224	Timelapse	12	0
1933	2020	August	Karelia	Tavilampi	225	Motion sensor	12	0
1934	2020	August	Karelia	Tavilampi	225	Timelapse	12	0
1935	2020	August	Karelia	Tavilampi	226	Motion sensor	12	0
1936	2020	August	Karelia	Tavilampi	226	Timelapse	12	0
1937	2020	August	Karelia	Tavilampi	227	Motion sensor	12	0
1938	2020	August	Karelia	Tavilampi	227	Timelapse	12	0
1939	2020	August	Karelia	Tavilampi	228	Motion sensor	12	0
1940	2020	August	Karelia	Tavilampi	228	Timelapse	12	3
1941	2020	August	Karelia	Tavilampi	229	Motion sensor	12	0
1942	2020	August	Karelia	Tavilampi	229	Timelapse	12	0
1943	2020	August	Karelia	Tavilampi	230	Motion sensor	12	0
1944	2020	August	Karelia	Tavilampi	230	Timelapse	12	0
1945	2020	August	Karelia	Tavilampi	231	Motion sensor	12	0
1946	2020	August	Karelia	Tavilampi	231	Timelapse	12	0
1947	2020	August	Karelia	Tavilampi	232	Motion sensor	12	0
1948	2020	August	Karelia	Tavilampi	232	Timelapse	12	0
1949	2020	August	Karelia	Tavilampi	233	Motion sensor	12	0
1950	2020	August	Karelia	Tavilampi	233	Timelapse	12	0
1951	2020	August	Karelia	Tavilampi	234	Motion sensor	12	0
1952	2020	August	Karelia	Tavilampi	234	Timelapse	12	0
1953	2020	August	Karelia	Tavilampi	235	Motion sensor	12	0
1954	2020	August	Karelia	Tavilampi	235	Timelapse	12	0
1955	2020	August	Karelia	Tavilampi	236	Motion sensor	12	0
1956	2020	August	Karelia	Tavilampi	236	Timelapse	12	0
1957	2020	August	Karelia	Tavilampi	237	Motion sensor	12	0
1958	2020	August	Karelia	Tavilampi	237	Timelapse	10	0
1959	2020	August	Karelia	Tavilampi	238	Motion sensor	12	0
1960	2020	August	Karelia	Tavilampi	239	Motion sensor	12	0
1961	2020	August	Karelia	Tavilampi	240	Motion sensor	12	0
1962	2020	August	Karelia	Tavilampi	241	Motion sensor	12	0
1963	2020	August	Karelia	Tavilampi	242	Motion sensor	12	0
1964	2020	August	Karelia	Tavilampi	243	Motion sensor	12	0
1965	2020	August	Karelia	Tavilampi	244	Motion sensor	12	0
1966	2020	September	Karelia	Tavilampi	245	Motion sensor	12	0
1967	2020	September	Karelia	Tavilampi	246	Motion sensor	12	0
1968	2020	September	Karelia	Tavilampi	247	Motion sensor	12	0
1969	2020	September	Karelia	Tavilampi	248	Motion sensor	12	0
1970	2020	September	Karelia	Tavilampi	249	Motion sensor	12	0
1971	2020	September	Karelia	Tavilampi	250	Motion sensor	12	0
1972	2020	September	Karelia	Tavilampi	251	Motion sensor	12	0
1973	2020	September	Karelia	Tavilampi	252	Motion sensor	12	0
1974	2020	September	Karelia	Tavilampi	253	Motion sensor	12	0
1975	2020	September	Karelia	Tavilampi	254	Motion sensor	12	0
1976	2020	September	Karelia	Tavilampi	255	Motion sensor	12	0
1977	2020	September	Karelia	Tavilampi	256	Motion sensor	12	0
1978	2020	September	Karelia	Tavilampi	257	Motion sensor	12	0
1979	2020	September	Karelia	Tavilampi	258	Motion sensor	12	0
1980	2020	September	Karelia	Tavilampi	259	Motion sensor	7	0
1981	2020	June	Karelia	Teerilampi	176	Motion sensor	6	2
1982	2020	June	Karelia	Teerilampi	176	Timelapse	5	0
1983	2020	June	Karelia	Teerilampi	177	Motion sensor	12	0
1984	2020	June	Karelia	Teerilampi	177	Timelapse	12	2
1985	2020	June	Karelia	Teerilampi	178	Motion sensor	12	0
1986	2020	June	Karelia	Teerilampi	178	Timelapse	12	0
1987	2020	June	Karelia	Teerilampi	179	Motion sensor	12	0
1988	2020	June	Karelia	Teerilampi	179	Timelapse	12	0
1989	2020	June	Karelia	Teerilampi	180	Motion sensor	12	0
1990	2020	June	Karelia	Teerilampi	180	Timelapse	12	0
1991	2020	June	Karelia	Teerilampi	181	Motion sensor	12	0
1992	2020	June	Karelia	Teerilampi	181	Timelapse	12	0
1993	2020	June	Karelia	Teerilampi	182	Motion sensor	12	0
1994	2020	June	Karelia	Teerilampi	182	Timelapse	12	0
1995	2020	July	Karelia	Teerilampi	183	Motion sensor	12	17
1996	2020	July	Karelia	Teerilampi	183	Timelapse	12	0
1997	2020	July	Karelia	Teerilampi	184	Motion sensor	12	0
1998	2020	July	Karelia	Teerilampi	184	Timelapse	12	10
1999	2020	July	Karelia	Teerilampi	185	Motion sensor	12	0
[truncated: 2,586 more rows]
